# Supplementary material for: Engineering transient dynamics of artificial cells by stochastic distribution of enzymes
Source: Nat Commun. 2021 Nov 25;12:6897. doi: 10.1038/s41467-021-27229-0 (PMC8617035; doi:10.1038/s41467-021-27229-0)
Supplement: Supplementary file 3 — Source Data [file 41467_2021_27229_MOESM3_ESM.xlsx]

## Sheet: Figure 2C
			Fitting curve
Time/s	Normalized intensity	SE
-14.5	0.98129	0.02655
-13.92	1.03272	0.05392
-13.34	1.00622	0.027
-12.76	1.01418	0.03116
-12.18	1.02433	0.03215
-11.6	1.0179	0.01926
-11.02	0.99542	0.02212
-10.44	1.01252	0.02276
-9.86	1.01788	0.01225
-9.28	0.99869	0.02984
-8.7	0.98972	0.01376
-8.12	0.99111	0.01305
-7.54	0.99466	0.03361
-6.96	1.01521	0.01527
-6.38	0.99679	0.01376
-5.8	1.00581	0.00826
-5.22	0.97872	0.01314
-4.64	0.97813	0.00874
-4.06	0.99757	0.02114
-3.48	1.06756	0.03528
Bleach
0	0.40178	0.03478	Time/s	Normalized intensity
0.58	0.41305	0.03333	1.16	0.47969
1.16	0.45066	0.02997	1.34404	0.48114
1.74	0.44582	0.0439	1.52809	0.48259
2.32	0.47249	0.03366	1.71213	0.48403
2.9	0.45394	0.02793	1.74	0.48425
3.48	0.47881	0.03046	1.89618	0.48546
4.06	0.48284	0.03164	2.08022	0.4869
4.64	0.50983	0.03645	2.26426	0.48832
5.22	0.49232	0.0412	2.32	0.48875
5.8	0.4886	0.02829	2.44831	0.48974
6.38	0.49175	0.04368	2.63235	0.49116
6.96	0.48646	0.02947	2.8164	0.49257
7.54	0.5079	0.02849	2.9	0.49321
8.12	0.51114	0.02739	3.00044	0.49398
8.7	0.5086	0.03238	3.18448	0.49538
9.28	0.53333	0.02115	3.36853	0.49677
9.86	0.53617	0.02652	3.48	0.49761
10.44	0.52944	0.03158	3.55257	0.49816
11.02	0.55766	0.0339	3.73662	0.49955
11.6	0.57099	0.03266	3.92066	0.50093
12.18	0.56556	0.02937	4.06	0.50197
12.76	0.56807	0.03533	4.1047	0.5023
13.34	0.56143	0.02657	4.28875	0.50367
13.92	0.57698	0.03912	4.47279	0.50504
14.5	0.60412	0.04303	4.64	0.50628
15.08	0.60553	0.05163	4.65684	0.5064
15.66	0.60869	0.04335	4.84088	0.50776
16.24	0.59906	0.03814	5.02492	0.50911
16.82	0.59432	0.04036	5.20897	0.51045
17.4	0.59249	0.02013	5.22	0.51053
17.98	0.59285	0.02478	5.39301	0.51179
18.56	0.62571	0.03631	5.57706	0.51313
19.14	0.62768	0.03151	5.7611	0.51446
19.72	0.64586	0.04257	5.8	0.51474
20.3	0.62486	0.04193	5.94515	0.51579
20.88	0.64557	0.03989	6.12919	0.51711
21.46	0.63507	0.0288	6.31323	0.51842
22.04	0.64361	0.03651	6.38	0.5189
22.62	0.63679	0.03686	6.49728	0.51974
23.2	0.65153	0.02613	6.68132	0.52104
23.78	0.62841	0.02932	6.86537	0.52235
24.36	0.64026	0.0253	6.96	0.52301
24.94	0.65008	0.03802	7.04941	0.52364
25.52	0.66644	0.04111	7.23345	0.52494
26.1	0.65948	0.03919	7.4175	0.52622
26.68	0.6615	0.0413	7.54	0.52708
27.26	0.68546	0.04135	7.60154	0.52751
27.84	0.69647	0.04327	7.78559	0.52879
28.42	0.68915	0.03355	7.96963	0.53006
29	0.70899	0.03865	8.12	0.5311
29.58	0.68742	0.02963	8.15367	0.53133
30.16	0.70409	0.03442	8.33772	0.5326
30.74	0.68995	0.03321	8.52176	0.53386
31.32	0.70264	0.04198	8.7	0.53507
31.9	0.67278	0.03763	8.70581	0.53511
32.48	0.6863	0.03266	8.88985	0.53636
33.06	0.68563	0.03634	9.07389	0.53761
33.64	0.68666	0.02868	9.25794	0.53885
34.22	0.69476	0.04022	9.28	0.539
34.8	0.68231	0.05419	9.44198	0.54009
35.38	0.67978	0.04121	9.62603	0.54132
35.96	0.68946	0.05016	9.81007	0.54255
36.54	0.70927	0.055	9.86	0.54289
37.12	0.69075	0.03921	9.99411	0.54378
37.7	0.69283	0.03037	10.1782	0.545
38.28	0.68303	0.04002	10.3622	0.54621
38.86	0.66247	0.03335	10.44	0.54673
39.44	0.69056	0.03075	10.5463	0.54742
40.02	0.67281	0.0323	10.7303	0.54863
40.6	0.67674	0.03293	10.9143	0.54983
41.18	0.69441	0.02727	11.02	0.55052
41.76	0.67821	0.02606	11.0984	0.55103
42.34	0.68763	0.04029	11.2824	0.55223
42.92	0.7049	0.03678	11.4665	0.55341
43.5	0.69137	0.0326	11.6	0.55427
44.08	0.70537	0.04188	11.6505	0.5546
44.66	0.71636	0.05427	11.8346	0.55578
45.24	0.71975	0.0492	12.0186	0.55696
45.82	0.71742	0.04045	12.18	0.55798
46.4	0.70768	0.04884	12.2026	0.55813
46.98	0.70569	0.0338	12.3867	0.5593
47.56	0.71467	0.03127	12.5707	0.56046
48.14	0.75105	0.04788	12.7548	0.56162
48.72	0.76578	0.04775	12.76	0.56165
49.3	0.7096	0.02949	12.9388	0.56277
49.88	0.73076	0.0295	13.1229	0.56393
50.46	0.71988	0.02597	13.3069	0.56507
51.04	0.70183	0.02467	13.34	0.56528
51.62	0.71456	0.03035	13.4909	0.56622
52.2	0.70939	0.03382	13.675	0.56735
52.78	0.74306	0.0375	13.859	0.56849
53.36	0.6952	0.02479	13.92	0.56886
53.94	0.71295	0.02901	14.0431	0.56962
54.52	0.71126	0.02742	14.2271	0.57074
55.1	0.71756	0.03601	14.4112	0.57187
55.68	0.74252	0.02056	14.5	0.57241
56.26	0.72358	0.02722	14.5952	0.57298
56.84	0.73865	0.02378	14.7793	0.5741
57.42	0.74242	0.03471	14.9633	0.57521
58	0.73811	0.0288	15.08	0.57591
58.58	0.76336	0.01129	15.1473	0.57631
59.16	0.77977	0.03207	15.3314	0.57742
59.74	0.77629	0.03074	15.5154	0.57851
60.32	0.76442	0.02401	15.66	0.57937
60.9	0.75593	0.02574	15.6995	0.57961
61.48	0.75634	0.02834	15.8835	0.5807
62.06	0.7813	0.02694	16.0676	0.58178
62.64	0.75437	0.03358	16.24	0.5828
63.22	0.76324	0.02255	16.2516	0.58287
63.8	0.7765	0.0352	16.4357	0.58394
64.38	0.78151	0.02268	16.6197	0.58502
64.96	0.77165	0.0342	16.8037	0.58609
65.54	0.78332	0.02907	16.82	0.58618
66.12	0.78213	0.03726	16.9878	0.58716
66.7	0.8159	0.02773	17.1718	0.58822
67.28	0.78281	0.02747	17.3559	0.58928
67.86	0.78539	0.02932	17.4	0.58953
68.44	0.80688	0.03616	17.5399	0.59033
69.02	0.77707	0.03995	17.724	0.59138
69.6	0.79778	0.0364	17.908	0.59243
70.18	0.79403	0.04097	17.98	0.59284
70.76	0.82501	0.03989	18.0921	0.59347
71.34	0.79293	0.03808	18.2761	0.59451
71.92	0.8038	0.04375	18.4601	0.59555
72.5	0.77917	0.04836	18.56	0.59611
73.08	0.78661	0.04166	18.6442	0.59658
73.66	0.79089	0.05625	18.8282	0.59761
74.24	0.81156	0.03955	19.0123	0.59863
74.82	0.7806	0.03755	19.14	0.59934
75.4	0.78285	0.03633	19.1963	0.59965
75.98	0.79393	0.05274	19.3804	0.60067
76.56	0.77519	0.03631	19.5644	0.60169
77.14	0.82309	0.05339	19.72	0.60254
77.72	0.78167	0.03419	19.7484	0.6027
78.3	0.77726	0.03047	19.9325	0.6037
78.88	0.75163	0.02743	20.1165	0.6047
79.46	0.76584	0.02874	20.3	0.6057
80.04	0.75791	0.0418	20.3006	0.6057
80.62	0.79629	0.04758	20.4846	0.6067
81.2	0.78139	0.03966	20.6687	0.60769
81.78	0.75891	0.02739	20.8527	0.60868
82.36	0.79469	0.03569	20.88	0.60882
82.94	0.77634	0.04014	21.0368	0.60966
83.52	0.7815	0.03388	21.2208	0.61064
84.1	0.77922	0.0372	21.4048	0.61162
84.68	0.78178	0.04668	21.46	0.61191
85.26	0.7909	0.03692	21.5889	0.61259
85.84	0.79926	0.03895	21.7729	0.61356
86.42	0.81858	0.05117	21.957	0.61453
87	0.79063	0.04284	22.04	0.61497
87.58	0.79784	0.0367	22.141	0.61549
88.16	0.8081	0.04075	22.3251	0.61645
88.74	0.78572	0.02866	22.5091	0.61741
89.32	0.7906	0.0333	22.62	0.61798
89.9	0.80473	0.02598	22.6931	0.61836
90.48	0.80013	0.02675	22.8772	0.61931
91.06	0.82265	0.04232	23.0612	0.62026
91.64	0.82299	0.04174	23.2	0.62097
92.22	0.82186	0.04669	23.2453	0.6212
92.8	0.81763	0.03671	23.4293	0.62214
93.38	0.81447	0.03336	23.6134	0.62308
93.96	0.81306	0.04025	23.78	0.62392
94.54	0.79821	0.04114	23.7974	0.62401
95.12	0.8221	0.05121	23.9815	0.62494
95.7	0.81198	0.05215	24.1655	0.62586
96.28	0.79862	0.03964	24.3496	0.62678
96.86	0.80508	0.04265	24.36	0.62684
97.44	0.81744	0.05415	24.5336	0.6277
98.02	0.81443	0.04513	24.7176	0.62862
98.6	0.78177	0.03447	24.9017	0.62953
99.18	0.81102	0.04849	24.94	0.62972
99.76	0.80756	0.05142	25.0857	0.63044
100.34	0.84012	0.05852	25.2698	0.63134
100.92	0.78644	0.03891	25.4538	0.63225
101.5	0.80988	0.04649	25.52	0.63257
102.08	0.88044	0.07599	25.6379	0.63315
102.66	0.81979	0.03364	25.8219	0.63404
103.24	0.81806	0.0387	26.0059	0.63493
103.82	0.8243	0.04973	26.1	0.63539
104.4	0.79427	0.0347	26.19	0.63582
104.98	0.7962	0.03863	26.374	0.63671
105.56	0.83211	0.04183	26.5581	0.63759
106.14	0.84596	0.03946	26.68	0.63817
106.72	0.806	0.02802	26.7421	0.63847
107.3	0.82592	0.0396	26.9262	0.63935
107.88	0.82842	0.03191	27.1102	0.64022
108.46	0.79323	0.02396	27.26	0.64093
109.04	0.83445	0.04801	27.2943	0.64109
109.62	0.82315	0.0343	27.4783	0.64196
110.2	0.82088	0.03961	27.6623	0.64282
110.78	0.83552	0.04865	27.84	0.64365
111.36	0.81993	0.04785	27.8464	0.64368
111.94	0.8038	0.03406	28.0304	0.64454
112.52	0.79153	0.04702	28.2145	0.64539
113.1	0.7927	0.04015	28.3985	0.64624
113.68	0.83182	0.03878	28.42	0.64634
114.26	0.82484	0.04444	28.5826	0.64709
114.84	0.80604	0.04622	28.7666	0.64794
115.42	0.83351	0.04393	28.9506	0.64878
116	0.884	0.05946	29	0.64901
116.58	0.84048	0.05344	29.1347	0.64962
117.16	0.85233	0.04428	29.3187	0.65046
117.74	0.81652	0.03858	29.5028	0.65129
118.32	0.82348	0.04189	29.58	0.65164
118.9	0.82366	0.04125	29.6868	0.65212
119.48	0.83121	0.04962	29.8709	0.65294
120.06	0.83894	0.05454	30.0549	0.65377
120.64	0.82097	0.04935	30.16	0.65424
121.22	0.84072	0.03375	30.239	0.65459
121.8	0.85746	0.041	30.423	0.65541
122.38	0.81825	0.03937	30.6071	0.65622
122.96	0.8248	0.04079	30.74	0.65681
123.54	0.81575	0.03354	30.7911	0.65703
124.12	0.81663	0.04157	30.9751	0.65784
124.7	0.85987	0.03478	31.1592	0.65865
125.28	0.85347	0.05473	31.32	0.65935
125.86	0.85379	0.04258	31.3432	0.65945
126.44	0.84254	0.04388	31.5273	0.66025
127.02	0.84489	0.05072	31.7113	0.66105
127.6	0.82505	0.04361	31.8954	0.66184
128.18	0.8507	0.04613	31.9	0.66186
128.76	0.85003	0.04419	32.0794	0.66264
129.34	0.87257	0.06086	32.2634	0.66342
129.92	0.8247	0.04761	32.4475	0.66421
130.5	0.85687	0.04787	32.48	0.66435
131.08	0.86836	0.05874	32.6315	0.66499
131.66	0.88	0.04985	32.8156	0.66577
132.24	0.8724	0.06992	32.9996	0.66655
132.82	0.86799	0.05999	33.06	0.66681
133.4	0.85679	0.06474	33.1837	0.66733
133.98	0.88743	0.05837	33.3677	0.6681
134.56	0.86014	0.05482	33.5517	0.66887
135.14	0.85132	0.05863	33.64	0.66923
135.72	0.87154	0.07111	33.7358	0.66963
136.3	0.83383	0.04379	33.9198	0.6704
136.88	0.83866	0.04769	34.1039	0.67116
137.46	0.8426	0.03867	34.22	0.67163
138.04	0.82735	0.03877	34.2879	0.67191
138.62	0.86624	0.04167	34.472	0.67267
139.2	0.87214	0.03647	34.656	0.67342
139.78	0.8719	0.03995	34.8	0.67401
140.36	0.8452	0.03357	34.8401	0.67417
140.94	0.84008	0.05082	35.0241	0.67492
141.52	0.84544	0.03743	35.2082	0.67566
142.1	0.82839	0.02925	35.38	0.67635
142.68	0.84674	0.03924	35.3922	0.6764
143.26	0.84189	0.0357	35.5762	0.67714
143.84	0.81971	0.045	35.7603	0.67788
144.42	0.83923	0.03128	35.9443	0.67861
145	0.84778	0.03582	35.96	0.67867
145.58	0.87183	0.04472	36.1284	0.67934
146.16	0.86026	0.03159	36.3124	0.68007
146.74	0.87909	0.04182	36.4965	0.68079
147.32	0.84908	0.03345	36.54	0.68097
147.9	0.8519	0.02835	36.6805	0.68152
148.48	0.84864	0.05471	36.8645	0.68224
149.06	0.84966	0.04015	37.0486	0.68296
149.64	0.83537	0.04023	37.12	0.68323
150.22	0.85051	0.05873	37.2326	0.68367
150.8	0.85085	0.03319	37.4167	0.68438
151.38	0.8431	0.04753	37.6007	0.68509
151.96	0.88275	0.05051	37.7	0.68547
152.54	0.85516	0.04545	37.7848	0.6858
153.12	0.88223	0.06004	37.9688	0.6865
153.7	0.84812	0.05702	38.1529	0.68721
154.28	0.87482	0.04536	38.28	0.68769
154.86	0.87346	0.05284	38.3369	0.68791
155.44	0.88779	0.04708	38.5209	0.6886
156.02	0.86443	0.04125	38.705	0.6893
156.6	0.83327	0.05715	38.86	0.68988
157.18	0.91403	0.05768	38.889	0.68999
157.76	0.89333	0.04406	39.0731	0.69068
158.34	0.8645	0.04112	39.2571	0.69137
158.92	0.88705	0.04289	39.44	0.69205
159.5	0.88466	0.0433	39.4412	0.69205
160.08	0.88601	0.06033	39.6252	0.69273
160.66	0.88405	0.04528	39.8092	0.69341
161.24	0.90912	0.05525	39.9933	0.69409
161.82	0.90107	0.05987	40.02	0.69419
162.4	0.88575	0.04956	40.1773	0.69476
162.98	0.89102	0.05229	40.3614	0.69544
163.56	0.94655	0.06287	40.5454	0.6961
164.14	0.91731	0.07924	40.6	0.6963
164.72	0.89398	0.06054	40.7295	0.69677
165.3	0.89741	0.07769	40.9135	0.69744
165.88	0.91108	0.06517	41.0976	0.6981
166.46	0.90183	0.05777	41.18	0.6984
167.04	0.9095	0.06057	41.2816	0.69876
167.62	0.88193	0.06441	41.4656	0.69942
168.2	0.90197	0.06165	41.6497	0.70007
168.78	0.89842	0.05578	41.76	0.70046
169.36	0.91291	0.06552	41.8337	0.70073
169.94	0.92955	0.06421	42.0178	0.70138
170.52	0.88895	0.05356	42.2018	0.70202
171.1	0.89841	0.06906	42.34	0.70251
171.68	0.89904	0.06934	42.3859	0.70267
172.26	0.90333	0.0531	42.5699	0.70331
172.84	0.8533	0.06443	42.754	0.70395
173.42	0.87369	0.04219	42.92	0.70453
174	0.86535	0.05303	42.938	0.70459
174.58	0.85013	0.05062	43.122	0.70523
175.16	0.87788	0.04761	43.3061	0.70586
175.74	0.89443	0.04652	43.4901	0.7065
176.32	0.88211	0.04051	43.5	0.70653
176.9	0.87638	0.06354	43.6742	0.70712
177.48	0.88296	0.06193	43.8582	0.70775
178.06	0.87491	0.04593	44.0423	0.70838
178.64	0.88048	0.03842	44.08	0.7085
179.22	0.86554	0.05031	44.2263	0.709
179.8	0.84911	0.05231	44.4104	0.70962
180.38	0.87786	0.05544	44.5944	0.71024
180.96	0.873	0.04641	44.66	0.71046
181.54	0.85986	0.03911	44.7784	0.71085
182.12	0.86849	0.04853	44.9625	0.71147
182.7	0.87469	0.04637	45.1465	0.71208
183.28	0.85201	0.03737	45.24	0.71239
183.86	0.85885	0.0481	45.3306	0.71269
184.44	0.84045	0.04412	45.5146	0.7133
185.02	0.85312	0.04626	45.6987	0.7139
185.6	0.87931	0.05071	45.82	0.7143
			45.8827	0.7145
			46.0667	0.7151
			46.2508	0.7157
			46.4	0.71619
			46.4348	0.7163
			46.6189	0.71689
			46.8029	0.71748
			46.98	0.71805
			46.987	0.71807
			47.171	0.71866
			47.3551	0.71925
			47.5391	0.71983
			47.56	0.7199
			47.7231	0.72041
			47.9072	0.72099
			48.0912	0.72157
			48.14	0.72172
			48.2753	0.72214
			48.4593	0.72271
			48.6434	0.72329
			48.72	0.72352
			48.8274	0.72385
			49.0115	0.72442
			49.1955	0.72499
			49.3	0.7253
			49.3795	0.72555
			49.5636	0.72611
			49.7476	0.72667
			49.88	0.72707
			49.9317	0.72722
			50.1157	0.72778
			50.2998	0.72833
			50.46	0.72881
			50.4838	0.72888
			50.6679	0.72943
			50.8519	0.72997
			51.0359	0.73052
			51.04	0.73053
			51.22	0.73106
			51.404	0.7316
			51.5881	0.73214
			51.62	0.73223
			51.7721	0.73268
			51.9562	0.73321
			52.1402	0.73374
			52.2	0.73392
			52.3242	0.73427
			52.5083	0.7348
			52.6923	0.73533
			52.78	0.73558
			52.8764	0.73585
			53.0604	0.73638
			53.2445	0.7369
			53.36	0.73723
			53.4285	0.73742
			53.6125	0.73794
			53.7966	0.73845
			53.94	0.73885
			53.9806	0.73896
			54.1647	0.73948
			54.3487	0.73999
			54.52	0.74046
			54.5328	0.74049
			54.7168	0.741
			54.9009	0.7415
			55.0849	0.74201
			55.1	0.74205
			55.2689	0.74251
			55.453	0.74301
			55.637	0.7435
			55.68	0.74362
			55.8211	0.744
			56.0051	0.74449
			56.1892	0.74498
			56.26	0.74517
			56.3732	0.74547
			56.5573	0.74596
			56.7413	0.74645
			56.84	0.74671
			56.9254	0.74693
			57.1094	0.74742
			57.2934	0.7479
			57.42	0.74823
			57.4775	0.74838
			57.6615	0.74885
			57.8456	0.74933
			58	0.74973
			58.0296	0.7498
			58.2137	0.75028
			58.3977	0.75075
			58.58	0.75121
			58.5817	0.75122
			58.7658	0.75168
			58.9498	0.75215
			59.1339	0.75261
			59.16	0.75268
			59.3179	0.75307
			59.502	0.75354
			59.686	0.75399
			59.74	0.75413
			59.87	0.75445
			60.0541	0.75491
			60.2381	0.75536
			60.32	0.75556
			60.4222	0.75581
			60.6062	0.75626
			60.7903	0.75671
			60.9	0.75698
			60.9743	0.75716
			61.1584	0.75761
			61.3424	0.75805
			61.48	0.75838
			61.5264	0.75849
			61.7105	0.75893
			61.8945	0.75937
			62.06	0.75977
			62.0786	0.75981
			62.2626	0.76025
			62.4467	0.76068
			62.6307	0.76111
			62.64	0.76114
			62.8147	0.76155
			62.9988	0.76197
			63.1828	0.7624
			63.22	0.76249
			63.3669	0.76283
			63.5509	0.76325
			63.735	0.76368
			63.8	0.76383
			63.919	0.7641
			64.1031	0.76452
			64.2871	0.76494
			64.38	0.76515
			64.4711	0.76536
			64.6552	0.76577
			64.8392	0.76619
			64.96	0.76646
			65.0233	0.7666
			65.2073	0.76701
			65.3914	0.76742
			65.54	0.76775
			65.5754	0.76783
			65.7595	0.76824
			65.9435	0.76864
			66.12	0.76903
			66.1275	0.76905
			66.3116	0.76945
			66.4956	0.76985
			66.6797	0.77025
			66.7	0.77029
			66.8637	0.77065
			67.0478	0.77105
			67.2318	0.77144
			67.28	0.77154
			67.4159	0.77183
			67.5999	0.77223
			67.7839	0.77262
			67.86	0.77278
			67.968	0.77301
			68.152	0.7734
			68.3361	0.77378
			68.44	0.774
			68.5201	0.77417
			68.7042	0.77455
			68.8882	0.77494
			69.02	0.77521
			69.0722	0.77532
			69.2563	0.7757
			69.4403	0.77607
			69.6	0.7764
			69.6244	0.77645
			69.8084	0.77683
			69.9925	0.7772
			70.1765	0.77757
			70.18	0.77758
			70.3606	0.77795
			70.5446	0.77832
			70.7287	0.77869
			70.76	0.77875
			70.9127	0.77905
			71.0967	0.77942
			71.2808	0.77978
			71.34	0.7799
			71.4648	0.78015
			71.6489	0.78051
			71.8329	0.78087
			71.92	0.78104
			72.017	0.78123
			72.201	0.78159
			72.3851	0.78195
			72.5	0.78217
			72.5691	0.7823
			72.7531	0.78266
			72.9372	0.78301
			73.08	0.78328
			73.1212	0.78336
			73.3053	0.78371
			73.4893	0.78406
			73.66	0.78438
			73.6733	0.78441
			73.8574	0.78476
			74.0414	0.7851
			74.2255	0.78545
			74.24	0.78547
			74.4095	0.78579
			74.5936	0.78613
			74.7776	0.78647
			74.82	0.78655
			74.9617	0.78681
			75.1457	0.78715
			75.3298	0.78749
			75.4	0.78761
			75.5138	0.78782
			75.6978	0.78816
			75.8819	0.78849
			75.98	0.78867
			76.0659	0.78882
			76.25	0.78915
			76.434	0.78948
			76.56	0.78971
			76.6181	0.78981
			76.8021	0.79014
			76.9861	0.79046
			77.14	0.79074
			77.1702	0.79079
			77.3542	0.79111
			77.5383	0.79144
			77.72	0.79175
			77.7223	0.79176
			77.9064	0.79208
			78.0904	0.7924
			78.2745	0.79271
			78.3	0.79276
			78.4585	0.79303
			78.6425	0.79335
			78.8266	0.79366
			78.88	0.79375
			79.0106	0.79397
			79.1947	0.79429
			79.3787	0.7946
			79.46	0.79473
			79.5628	0.79491
			79.7468	0.79522
			79.9309	0.79552
			80.04	0.7957
			80.1149	0.79583
			80.2989	0.79613
			80.483	0.79644
			80.62	0.79666
			80.667	0.79674
			80.8511	0.79704
			81.0351	0.79735
			81.2	0.79761
			81.2192	0.79765
			81.4032	0.79794
			81.5872	0.79824
			81.7713	0.79854
			81.78	0.79855
			81.9553	0.79883
			82.1394	0.79913
			82.3234	0.79942
			82.36	0.79948
			82.5075	0.79971
			82.6915	0.80001
			82.8756	0.8003
			82.94	0.8004
			83.0596	0.80059
			83.2436	0.80087
			83.4277	0.80116
			83.52	0.8013
			83.6117	0.80145
			83.7958	0.80173
			83.9798	0.80202
			84.1	0.8022
			84.1639	0.8023
			84.3479	0.80258
			84.5319	0.80286
			84.68	0.80309
			84.716	0.80314
			84.9	0.80342
			85.0841	0.8037
			85.26	0.80396
			85.2681	0.80397
			85.4522	0.80425
			85.6362	0.80453
			85.8203	0.8048
			85.84	0.80483
			86.0043	0.80507
			86.1883	0.80534
			86.3724	0.80561
			86.42	0.80568
			86.5564	0.80588
			86.7405	0.80615
			86.9245	0.80642
			87	0.80653
			87.1086	0.80669
			87.2926	0.80695
			87.4767	0.80722
			87.58	0.80737
			87.6607	0.80748
			87.8447	0.80775
			88.0288	0.80801
			88.16	0.8082
			88.2128	0.80827
			88.3969	0.80853
			88.5809	0.80879
			88.74	0.80901
			88.765	0.80905
			88.949	0.80931
			89.133	0.80956
			89.3171	0.80982
			89.32	0.80982
			89.5011	0.81007
			89.6852	0.81033
			89.8692	0.81058
			89.9	0.81062
			90.0533	0.81083
			90.2373	0.81108
			90.4214	0.81133
			90.48	0.81141
			90.6054	0.81158
			90.7895	0.81183
			90.9735	0.81208
			91.06	0.81219
			91.1575	0.81232
			91.3416	0.81257
			91.5256	0.81281
			91.64	0.81296
			91.7097	0.81306
			91.8937	0.8133
			92.0778	0.81354
			92.22	0.81373
			92.2618	0.81378
			92.4458	0.81402
			92.6299	0.81426
			92.8	0.81448
			92.8139	0.8145
			92.998	0.81474
			93.182	0.81498
			93.3661	0.81521
			93.38	0.81523
			93.5501	0.81545
			93.7341	0.81568
			93.9182	0.81591
			93.96	0.81597
			94.1022	0.81615
			94.2863	0.81638
			94.4703	0.81661
			94.54	0.8167
			94.6544	0.81684
			94.8384	0.81707
			95.0225	0.8173
			95.12	0.81742
			95.2065	0.81752
			95.3906	0.81775
			95.5746	0.81798
			95.7	0.81813
			95.7586	0.8182
			95.9427	0.81843
			96.1267	0.81865
			96.28	0.81884
			96.3108	0.81887
			96.4948	0.81909
			96.6789	0.81931
			96.86	0.81953
			96.8629	0.81954
			97.0469	0.81975
			97.231	0.81997
			97.415	0.82019
			97.44	0.82022
			97.5991	0.82041
			97.7831	0.82062
			97.9672	0.82084
			98.02	0.8209
			98.1512	0.82105
			98.3353	0.82127
			98.5193	0.82148
			98.6	0.82157
			98.7033	0.82169
			98.8874	0.82191
			99.0714	0.82212
			99.18	0.82224
			99.2555	0.82233
			99.4395	0.82254
			99.6236	0.82274
			99.76	0.8229
			99.8076	0.82295
			99.9917	0.82316
			100.176	0.82336
			100.34	0.82355
			100.36	0.82357
			100.544	0.82377
			100.728	0.82398
			100.912	0.82418
			100.92	0.82419
			101.096	0.82438
			101.28	0.82459
			101.464	0.82479
			101.5	0.82483
			101.648	0.82499
			101.832	0.82519
			102.016	0.82539
			102.08	0.82546
			102.2	0.82558
			102.384	0.82578
			102.568	0.82598
			102.66	0.82608
			102.752	0.82617
			102.936	0.82637
			103.12	0.82656
			103.24	0.82669
			103.304	0.82676
			103.488	0.82695
			103.673	0.82714
			103.82	0.8273
			103.857	0.82734
			104.041	0.82753
			104.225	0.82772
			104.4	0.8279
			104.409	0.82791
			104.593	0.8281
			104.777	0.82828
			104.961	0.82847
			104.98	0.82849
			105.145	0.82866
			105.329	0.82885
			105.513	0.82903
			105.56	0.82908
			105.697	0.82922
			105.881	0.8294
			106.065	0.82958
			106.14	0.82966
			106.249	0.82977
			106.433	0.82995
			106.617	0.83013
			106.72	0.83023
			106.801	0.83031
			106.985	0.83049
			107.169	0.83067
			107.3	0.8308
			107.353	0.83085
			107.537	0.83103
			107.722	0.83121
			107.88	0.83136
			107.906	0.83138
			108.09	0.83156
			108.274	0.83174
			108.458	0.83191
			108.46	0.83191
			108.642	0.83209
			108.826	0.83226
			109.01	0.83243
			109.04	0.83246
			109.194	0.8326
			109.378	0.83278
			109.562	0.83295
			109.62	0.833
			109.746	0.83312
			109.93	0.83329
			110.114	0.83346
			110.2	0.83354
			110.298	0.83363
			110.482	0.8338
			110.666	0.83396
			110.78	0.83407
			110.85	0.83413
			111.034	0.8343
			111.218	0.83446
			111.36	0.83459
			111.402	0.83463
			111.586	0.83479
			111.77	0.83496
			111.94	0.83511
			111.955	0.83512
			112.139	0.83528
			112.323	0.83545
			112.507	0.83561
			112.52	0.83562
			112.691	0.83577
			112.875	0.83593
			113.059	0.83609
			113.1	0.83612
			113.243	0.83625
			113.427	0.83641
			113.611	0.83656
			113.68	0.83662
			113.795	0.83672
			113.979	0.83688
			114.163	0.83704
			114.26	0.83712
			114.347	0.83719
			114.531	0.83735
			114.715	0.8375
			114.84	0.83761
			114.899	0.83766
			115.083	0.83781
			115.267	0.83796
			115.42	0.83809
			115.451	0.83811
			115.635	0.83827
			115.819	0.83842
			116	0.83857
			116.003	0.83857
			116.188	0.83872
			116.372	0.83887
			116.556	0.83902
			116.58	0.83904
			116.74	0.83917
			116.924	0.83932
			117.108	0.83946
			117.16	0.8395
			117.292	0.83961
			117.476	0.83976
			117.66	0.8399
			117.74	0.83997
			117.844	0.84005
			118.028	0.84019
			118.212	0.84034
			118.32	0.84042
			118.396	0.84048
			118.58	0.84062
			118.764	0.84077
			118.9	0.84087
			118.948	0.84091
			119.132	0.84105
			119.316	0.84119
			119.48	0.84132
			119.5	0.84133
			119.684	0.84147
			119.868	0.84161
			120.052	0.84175
			120.06	0.84176
			120.237	0.84189
			120.421	0.84203
			120.605	0.84217
			120.64	0.84219
			120.789	0.84231
			120.973	0.84244
			121.157	0.84258
			121.22	0.84263
			121.341	0.84271
			121.525	0.84285
			121.709	0.84298
			121.8	0.84305
			121.893	0.84312
			122.077	0.84325
			122.261	0.84339
			122.38	0.84347
			122.445	0.84352
			122.629	0.84365
			122.813	0.84378
			122.96	0.84389
			122.997	0.84391
			123.181	0.84405
			123.365	0.84418
			123.54	0.8443
			123.549	0.84431
			123.733	0.84444
			123.917	0.84456
			124.101	0.84469
			124.12	0.84471
			124.285	0.84482
			124.47	0.84495
			124.654	0.84508
			124.7	0.84511
			124.838	0.8452
			125.022	0.84533
			125.206	0.84545
			125.28	0.84551
			125.39	0.84558
			125.574	0.8457
			125.758	0.84583
			125.86	0.8459
			125.942	0.84595
			126.126	0.84608
			126.31	0.8462
			126.44	0.84629
			126.494	0.84632
			126.678	0.84644
			127.02	0.84667
			127.6	0.84705
			128.18	0.84743
			128.76	0.8478
			129.34	0.84816
			129.92	0.84853
			130.5	0.84888
			131.08	0.84924
			131.66	0.84959
			132.24	0.84994
			132.82	0.85028
			133.4	0.85062
			133.98	0.85095
			134.56	0.85128
			135.14	0.85161
			135.72	0.85193
			136.3	0.85225
			136.88	0.85257
			137.46	0.85288
			138.04	0.85319
			138.62	0.85349
			139.2	0.8538
			139.78	0.8541
			140.36	0.85439
			140.94	0.85468
			141.52	0.85497
			142.1	0.85526
			142.68	0.85554
			143.26	0.85582
			143.84	0.85609
			144.42	0.85636
			145	0.85663
			145.58	0.8569
			146.16	0.85716
			146.74	0.85742
			147.32	0.85768
			147.9	0.85793
			148.48	0.85819
			149.06	0.85843
			149.64	0.85868
			150.22	0.85892
			150.8	0.85916
			151.38	0.8594
			151.96	0.85963
			152.54	0.85987
			153.12	0.8601
			153.7	0.86032
			154.28	0.86055
			154.86	0.86077
			155.44	0.86099
			156.02	0.8612
			156.6	0.86142
			157.18	0.86163
			157.76	0.86184
			158.34	0.86205
			158.92	0.86225
			159.5	0.86245
			160.08	0.86265
			160.66	0.86285
			161.24	0.86304
			161.82	0.86324
			162.4	0.86343
			162.98	0.86362
			163.56	0.8638
			164.14	0.86399
			164.72	0.86417
			165.3	0.86435
			165.88	0.86453
			166.46	0.86471
			167.04	0.86488
			167.62	0.86505
			168.2	0.86522
			168.78	0.86539
			169.36	0.86556
			169.94	0.86572
			170.52	0.86588
			171.1	0.86605
			171.68	0.8662
			172.26	0.86636
			172.84	0.86652
			173.42	0.86667
			174	0.86682
			174.58	0.86697
			175.16	0.86712
			175.74	0.86727
			176.32	0.86741
			176.9	0.86756
			177.48	0.8677
			178.06	0.86784
			178.64	0.86798
			179.22	0.86811
			179.8	0.86825
			180.38	0.86838
			180.96	0.86851
			181.54	0.86865
			182.12	0.86877
			182.7	0.8689
			183.28	0.86903
			183.86	0.86915
			184.44	0.86928
			185.02	0.8694

## Sheet: Figure 2E
Degrees (°)	Normalized intensity
	t = 59s	t = 70s	t = 130s
0	1.00018	0.8964	0.98219
5	1.03667	1.0264	1.05595
10	0.99175	1.03211	0.96418
15	1.03387	1.0214	1.03616
20	1.05141	1.09425	1.05769
25	1.13283	1.03568	1.0469
30	1.07598	0.9864	1.07753
35	1.05352	1.01497	1.00558
40	1.01421	1.14211	0.98756
45	0.95245	1.11282	1.01269
50	1.06756	1.05997	0.92283
55	1.07036	1.05497	1.04336
60	1.13423	1.0864	1.69947
65	1.11177	1.05283	1.42972
70	1.16161	1.08997	1.18898
75	1.09774	1.2671	1.31136
80	1.17705	1.26853	1.21422
85	1.09423	1.13354	1.07571
90	1.15459	1.12497	1.15663
95	1.25075	1.14068	1.20163
100	1.10616	1.22354	1.08473
105	1.07317	1.09568	1.05952
110	1.15529	0.99497	1.1566
115	1.41709	1.19354	1.1297
120	1.99614	1.2871	1.10992
125	1.40025	1.71209	1.10089
130	1.13423	1.51995	1.10443
135	1.00579	1.11782	1.05775
140	1.10546	1.01568	0.86706
145	1.07668	0.94569	0.85627
150	1.03176	0.90783	1.00915
155	1.0479	0.92997	0.86521
160	1.10405	1.08282	0.94256
165	1.04229	1.22211	1.16388
170	1.13283	1.32353	1.2502
175	1.07808	0.96569	1.06854
180	1.10475	1.01568	1.07214
185	1.2325	1.01426	1.06312
190	1.0458	1.25139	1.01991
195	0.98403	1.36996	1.24663
200	0.87945	1.12425	1.42461
205	0.87454	0.95354	1.07745
210	0.94332	0.97354	0.96775
215	0.94403	0.97426	0.88865
220	0.84646	0.92069	0.98579
225	0.80295	0.83426	0.90124
230	0.89349	0.84998	0.87783
235	0.88086	0.89783	0.88326
240	0.88647	0.83426	0.89045
245	0.87384	0.81569	0.9336
250	0.97772	0.87926	0.94802
255	0.94824	0.90783	1.00555
260	0.94122	0.93426	0.95338
265	1.02193	0.87212	1.0019
270	1.14125	0.95212	0.95698
275	1.13002	0.9664	0.91024
280	1.02685	1.03568	1.07571
285	1.20372	1.09211	1.29517
290	1.09353	1.11354	0.9804
295	1.10616	1.37282	1.10452
300	0.96157	0.99426	1.03256
305	1.03036	1.01854	1.04333
310	0.98965	1.0564	1.12788
315	0.91525	1.01711	1.11891
320	0.92718	0.9564	0.99838
325	1.01562	0.96926	1.00915
330	0.99737	0.92997	0.93722
335	1.00088	0.9414	0.87963
340	0.96017	0.96354	0.96241
345	0.94683	1.01497	0.94262
350	0.98052	1.0364	1.03613
355	0.98123	0.93354	0.86347

## Sheet: Figure 3B
0 mM Urea		100 mM Urea		500 mM Urea
X / µm	Y / µm	X / µm	Y / µm	X / µm	Y / µm
0	0	0	0	0	0
-0.20534	0.20534	-0.20534	-0.20534	0	0.20534
0	0.41068	0.20534	0	0.41068	0.20534
-0.20534	0.82135	-0.20534	0.20534	0.20534	0
-0.20534	0.82135	-0.41068	-0.20534	0.61602	0
-0.41068	0.82135	-0.41068	0	1.23203	-0.82135
-0.41068	0.82135	0	0	1.23203	-1.23203
-0.41068	1.02669	0.61602	-0.20534	1.02669	-1.43737
-0.41068	1.02669	0.61602	-0.20534	1.23203	-1.84805
-0.20534	1.43737	0.61602	-0.61602	1.23203	-2.25873
0	1.43737	0.61602	-0.82135	1.02669	-2.46407
0	1.64271	0.82135	-0.61602	1.43737	-2.87474
0.20534	1.43737	0.82135	-0.82135	1.64271	-3.28542
0.20534	1.43737	1.23203	-0.41068	1.64271	-3.90144
0.20534	1.43737	1.43737	-1.02669	1.84805	-3.90144
0.61602	1.64271	1.64271	-1.02669	2.25873	-3.90144
0.82135	1.84805	1.43737	-0.61602	2.25873	-3.6961
1.02669	1.84805	1.64271	-0.82135	1.84805	-3.49076
0.82135	2.05339	1.84805	-0.41068	2.05339	-3.6961
1.02669	2.25873	2.05339	-0.41068	1.84805	-3.6961
0.82135	2.25873	2.25873	-0.41068	1.84805	-3.49076
1.02669	2.6694	2.6694	0	2.05339	-3.6961
1.02669	2.46407	2.6694	-0.20534	2.05339	-3.6961
0.82135	2.6694	2.46407	-0.41068	2.46407	-3.6961
0.82135	2.46407	2.46407	-0.82135	2.25873	-4.10678
0.82135	2.25873	2.46407	-0.61602	2.05339	-3.90144
0.82135	2.25873	2.6694	-0.41068	2.25873	-4.10678
0.82135	2.25873	2.46407	-0.41068	2.25873	-4.31212
1.02669	2.05339	2.46407	-0.20534	2.25873	-4.31212
0.82135	1.84805	2.87474	-0.20534	2.25873	-4.31212
1.02669	1.84805	2.6694	-0.20534	2.25873	-4.72279
1.02669	1.43737	2.6694	-0.41068	2.25873	-5.13347
0.82135	1.23203	2.87474	-0.61602	3.08008	-5.33881
1.02669	1.43737	2.87474	-0.41068	3.08008	-5.33881
1.02669	1.43737	2.87474	-0.61602	3.08008	-5.13347
1.02669	1.64271	3.08008	-0.82135	3.28542	-4.92813
1.23203	1.64271	2.87474	-1.02669	3.28542	-5.13347
1.02669	1.23203	2.6694	-1.02669	3.28542	-4.92813
0.82135	1.23203	2.46407	-1.23203	2.87474	-4.72279
1.02669	1.02669	2.46407	-1.02669	2.87474	-4.92813
0.82135	0.82135	2.6694	-1.43737	2.87474	-4.92813
1.02669	0.82135	2.25873	-1.64271	2.6694	-5.13347
0.82135	1.02669	2.46407	-1.43737	2.6694	-5.54415
1.02669	1.02669	2.25873	-1.23203	2.87474	-6.16016
1.23203	1.23203	2.25873	-1.64271	3.08008	-5.74949
1.02669	1.02669	2.05339	-1.43737	3.28542	-6.16016
1.02669	1.02669	2.05339	-1.43737	3.90144	-6.16016
1.23203	1.02669	1.64271	-1.43737	3.90144	-6.57084
1.23203	1.02669	1.43737	-1.64271	3.6961	-6.98152
1.23203	1.02669	1.43737	-1.84805	3.6961	-6.98152
1.02669	1.23203	1.64271	-1.64271	3.6961	-6.98152
1.02669	0.82135	1.64271	-1.64271	3.6961	-7.18686
1.02669	1.02669	1.84805	-2.05339	3.6961	-7.3922
1.02669	0.82135	1.84805	-2.25873	3.6961	-7.80288
1.43737	1.23203	1.84805	-2.46407	4.10678	-7.59754
1.23203	1.02669	1.64271	-2.6694	4.31212	-8.00821
1.23203	1.02669	2.25873	-2.87474	4.72279	-8.41889
1.02669	1.02669	2.05339	-3.08008	5.33881	-7.80288
0.82135	1.02669	2.05339	-2.87474	5.33881	-8.00821
1.02669	1.02669	2.46407	-3.08008	5.33881	-8.21355
1.02669	1.23203	2.6694	-3.08008	5.74949	-8.00821
0.82135	1.43737	2.46407	-2.87474	5.74949	-8.62423
1.02669	1.02669	2.6694	-2.87474	5.13347	-8.41889
1.02669	1.02669	2.6694	-3.08008	5.33881	-8.21355
1.23203	1.02669	2.87474	-2.6694	5.54415	-8.41889
1.02669	1.02669	2.87474	-2.46407	5.74949	-8.62423
0.82135	1.02669	3.49076	-2.6694	5.95482	-8.41889
0.61602	0.61602	3.49076	-2.6694	5.95482	-8.21355
0.61602	0.41068	3.49076	-2.6694	5.95482	-8.41889
0.82135	0.61602	3.6961	-2.46407	5.74949	-8.00821
0.61602	0.61602	3.49076	-2.25873	5.95482	-8.21355
0.61602	0.61602	4.10678	-2.46407	6.16016	-8.41889
1.02669	0.41068	3.90144	-2.87474	6.16016	-8.82957
0.61602	0.61602	4.31212	-2.87474	5.74949	-9.03491
0.41068	0.61602	4.51745	-3.08008	5.74949	-8.82957
0.41068	0.82135	4.51745	-3.08008	5.95482	-8.41889
0.41068	1.02669	4.51745	-2.87474	5.95482	-8.82957
0.20534	0.82135	4.72279	-3.08008	5.95482	-9.03491
0	1.02669	4.72279	-3.08008	5.74949	-8.82957
-0.20534	1.02669	4.51745	-3.08008	5.74949	-8.82957
-0.41068	1.02669	4.31212	-3.08008	5.95482	-8.82957
-0.41068	0.82135	4.10678	-3.28542	6.57084	-9.03491
-0.61602	1.02669	4.10678	-3.49076	6.77618	-8.62423
-0.61602	1.02669	4.10678	-3.28542	6.77618	-8.62423
-0.41068	0.82135	4.10678	-3.08008	6.57084	-8.41889
-0.41068	0.41068	4.10678	-3.49076	6.3655	-8.21355
-0.61602	0.20534	4.10678	-3.49076	6.3655	-8.41889
-0.20534	0.20534	3.90144	-3.28542	6.3655	-8.82957
-0.20534	0.20534	4.10678	-3.49076	5.95482	-9.24025
-0.20534	0.41068	4.10678	-3.28542	5.95482	-9.03491
-0.41068	0.41068	4.51745	-3.6961	6.3655	-9.03491
-0.41068	0.41068	4.31212	-3.28542	6.77618	-9.24025
-0.61602	0.41068	4.31212	-3.49076	6.57084	-9.24025
-0.61602	0.20534	4.31212	-3.08008	6.57084	-9.65092
-0.61602	0.20534	4.51745	-3.49076	6.57084	-9.44558
-0.61602	0.20534	5.33881	-3.6961	6.77618	-9.24025
-0.41068	0.41068	5.33881	-3.6961	6.98152	-9.03491
-0.41068	0.41068	5.33881	-3.6961	7.18686	-9.03491
-0.41068	0.20534	5.33881	-4.10678	7.3922	-9.03491
-0.61602	0.41068	5.13347	-4.10678	7.18686	-9.03491
-0.61602	0.61602	4.92813	-4.31212	7.80288	-9.44558
-0.41068	0.20534	4.92813	-4.51745	8.21355	-9.85626
-0.41068	0	4.72279	-4.31212	8.00821	-10.2669
-0.61602	0.20534	5.13347	-4.10678	7.80288	-10.2669
-0.20534	0	5.13347	-4.10678	8.21355	-10.0616
-0.20534	0.20534	5.13347	-4.10678	8.62423	-10.2669
0	0.82135	5.13347	-4.31212	8.41889	-10.2669
-0.41068	0.61602	5.13347	-4.51745	8.41889	-10.4723
-0.61602	0.61602	4.92813	-4.72279	8.82957	-10.2669
-0.41068	0.61602	5.13347	-4.51745	8.82957	-10.2669
-0.20534	0.82135	5.33881	-4.72279	9.24025	-10.4723
0.20534	0.61602	5.54415	-4.51745	9.65092	-10.2669
0	1.02669	5.54415	-4.10678	9.85626	-10.2669
0.20534	0.61602	5.95482	-4.31212	9.65092	-10.883
0.20534	0.41068	5.95482	-4.51745	9.44558	-10.883
0	0.61602	6.3655	-4.31212	9.44558	-11.0883
0	0.61602	6.57084	-4.31212	9.44558	-11.2936
0	0.41068	6.57084	-4.51745	9.44558	-11.2936
0.20534	0.41068	6.16016	-4.51745	9.44558	-11.2936
0	0.41068	6.57084	-4.51745	9.65092	-11.2936
-0.20534	0.41068	6.3655	-4.10678	9.85626	-10.883
-0.61602	0.61602	6.57084	-4.72279	9.65092	-10.883
-0.61602	0.61602	6.77618	-4.51745	10.0616	-11.0883
-1.02669	0.20534	6.98152	-4.51745	10.2669	-10.6776
-0.82135	0.41068	6.77618	-4.72279	10.2669	-10.883
-0.61602	0.61602	6.77618	-4.92813	10.2669	-10.883
-0.61602	1.02669	6.98152	-4.92813	9.85626	-11.0883
-0.20534	0.61602	6.77618	-5.13347	9.85626	-11.2936
0	1.02669	6.77618	-5.13347	9.85626	-11.2936
0	0.61602	6.77618	-5.33881	10.0616	-11.499
-0.41068	0.41068	7.18686	-5.13347	10.2669	-11.2936
-0.20534	0.41068	7.3922	-5.13347	10.2669	-11.499
-0.41068	0.41068	7.3922	-5.33881	10.883	-11.499
-0.41068	0.20534	7.18686	-5.33881	10.6776	-12.115
-0.61602	0.61602	7.59754	-5.13347	10.4723	-12.115
-0.61602	0.61602	7.80288	-5.33881	10.4723	-12.115
-0.20534	0.61602	8.00821	-5.33881	10.6776	-12.3203
-0.41068	0.61602	8.41889	-5.33881	10.6776	-12.115
-0.41068	0.82135	8.41889	-5.54415	11.0883	-12.5257
-0.20534	0.82135	8.62423	-5.54415	11.0883	-12.5257
-0.41068	0.82135	8.62423	-5.54415	11.0883	-12.3203
-0.41068	0.61602	9.03491	-5.74949	11.0883	-12.5257
-0.41068	0.61602	9.03491	-5.54415	11.2936	-12.731
-0.61602	0.61602	9.24025	-5.74949	11.2936	-12.731
-0.82135	0.20534	9.44558	-5.74949	11.0883	-12.9363
-0.61602	0.41068	9.65092	-5.95482	10.883	-12.9363
-0.61602	0.82135	9.65092	-6.16016	10.883	-13.1417
-0.41068	1.02669	9.44558	-6.57084	10.883	-12.9363
-0.61602	1.23203	9.65092	-6.57084	10.6776	-12.9363
-0.20534	1.23203	9.65092	-6.77618	10.6776	-12.9363
-0.41068	1.02669	9.65092	-6.98152	11.0883	-12.9363
-0.20534	1.43737	9.85626	-6.98152	11.0883	-12.9363
-0.61602	1.64271	9.85626	-6.98152	10.4723	-13.1417
-0.41068	1.84805	10.2669	-7.18686	10.4723	-12.9363
-0.20534	2.05339	10.2669	-6.77618	10.6776	-13.1417
0	2.05339	10.2669	-6.98152	10.2669	-13.347
0	2.25873	10.2669	-6.77618	10.6776	-13.347
0.20534	2.05339	10.0616	-6.77618	10.6776	-13.5524
-0.20534	1.84805	10.0616	-6.77618	11.0883	-13.7577
-0.41068	1.84805	10.0616	-6.98152	11.2936	-13.963
-0.41068	2.05339	10.2669	-7.3922	11.499	-13.963
-0.61602	2.05339	9.65092	-6.98152	11.499	-14.3737
-0.61602	2.25873	9.24025	-6.98152	11.499	-14.5791
-0.61602	2.25873	9.24025	-7.18686	11.499	-14.5791
-0.61602	2.05339	9.03491	-7.3922	11.7043	-14.9897
-0.61602	2.05339	9.03491	-7.3922	11.499	-14.9897
-0.82135	1.84805	9.03491	-7.3922	11.9096	-15.4004
-0.82135	2.25873	8.82957	-7.3922	12.115	-15.6058
-1.02669	2.05339	8.41889	-7.18686	12.3203	-15.6058
-0.82135	2.25873	8.82957	-7.3922	12.5257	-15.6058
-0.82135	2.25873	9.03491	-7.3922	12.115	-15.6058
-1.02669	1.84805	8.62423	-7.3922	12.115	-16.0164
-1.23203	1.64271	8.82957	-7.3922	12.3203	-16.0164
-0.82135	1.84805	8.62423	-7.3922	12.115	-16.2218
-0.82135	1.64271	9.03491	-7.80288	12.115	-16.6324
-1.02669	1.84805	9.24025	-7.80288	12.3203	-16.8378
-1.02669	1.64271	9.65092	-8.00821	12.3203	-16.8378
-0.82135	1.43737	9.44558	-8.21355	12.115	-16.6324
-0.61602	1.43737	9.44558	-8.21355	12.115	-16.8378
-0.61602	1.43737	9.85626	-8.21355	11.9096	-16.6324
-0.61602	1.23203	9.85626	-8.41889	11.9096	-16.6324
-0.41068	1.64271	9.85626	-8.21355	11.499	-16.4271
-0.41068	1.84805	9.85626	-8.41889	11.9096	-16.8378
-0.20534	1.84805	10.0616	-8.21355	11.9096	-16.8378
-0.20534	2.05339	9.85626	-8.21355	11.9096	-17.0431
-0.41068	2.05339	9.65092	-8.21355	11.9096	-17.2485
-0.41068	2.05339	9.85626	-8.00821	11.9096	-17.8645
-0.41068	1.84805	9.85626	-8.41889	11.7043	-18.0698
-0.41068	2.25873	10.2669	-8.82957	11.499	-18.0698
-0.20534	2.05339	10.2669	-8.62423	11.2936	-18.0698
0	2.25873	10.6776	-8.62423	11.0883	-18.2752
0	2.05339	10.883	-8.62423	11.499	-18.2752
0.20534	2.05339	10.883	-9.03491	11.2936	-18.0698
0	2.05339	11.2936	-9.24025	11.2936	-18.6858
0.20534	2.25873	11.0883	-9.44558	11.499	-19.0965
0	2.25873	11.0883	-9.44558	11.2936	-19.3019
-0.20534	2.25873	11.2936	-9.44558	11.2936	-19.7125
-0.20534	2.25873	11.2936	-9.24025	11.499	-19.9179
0.20534	2.05339	11.2936	-9.24025	11.499	-20.3285
0.20534	2.46407	11.499	-9.24025	11.7043	-20.7392
0	2.46407	11.499	-9.24025	11.2936	-20.9446
-0.20534	2.25873	11.2936	-9.03491	11.2936	-21.1499
0.20534	2.25873	11.9096	-9.03491	11.9096	-21.3552
0.20534	2.05339	11.9096	-9.24025	12.115	-21.1499
0.41068	2.05339	12.115	-9.24025	11.9096	-21.5606
0.20534	1.84805	12.115	-9.44558	11.9096	-21.7659
0	1.64271	12.115	-9.85626	11.9096	-21.5606
0.20534	1.64271	12.115	-9.85626	11.9096	-21.7659
0.41068	1.64271	11.9096	-9.85626	11.7043	-22.1766
0.20534	1.84805	12.115	-10.0616	11.7043	-22.3819
-0.20534	1.64271	12.3203	-10.0616	11.9096	-22.3819
0	1.84805	12.115	-10.2669	11.9096	-22.3819
0.20534	2.05339	12.731	-10.2669	12.115	-22.3819
0	1.84805	12.731	-10.0616	12.5257	-22.3819
0	1.84805	12.731	-10.0616	12.5257	-22.1766
0.20534	2.05339	12.731	-9.85626	12.115	-22.1766
0	2.46407	12.9363	-10.0616	11.9096	-22.1766
-0.20534	2.25873	12.731	-9.85626	12.115	-22.3819
-0.20534	2.25873	12.9363	-10.0616	12.3203	-22.7926
-0.41068	2.05339	13.347	-9.85626	12.5257	-22.7926
-0.20534	2.05339	13.347	-10.0616	11.9096	-22.7926
-0.41068	1.64271	13.5524	-9.85626	12.115	-22.5873
-0.61602	1.84805	13.5524	-9.65092	11.9096	-22.5873
-0.61602	1.64271	13.7577	-9.65092	11.499	-22.3819
-0.41068	1.84805	13.5524	-9.44558	11.7043	-22.1766
-0.41068	1.64271	13.5524	-9.24025	11.7043	-22.3819
-0.41068	1.64271	13.7577	-9.24025	11.9096	-22.1766
-0.41068	1.64271	13.963	-9.24025	12.3203	-22.1766
-0.41068	1.64271	13.5524	-9.24025	12.5257	-22.1766
-0.20534	1.64271	13.7577	-9.03491	12.5257	-22.1766
-0.41068	1.84805	13.963	-9.03491	12.5257	-22.3819
-0.41068	1.43737	13.963	-8.82957	12.5257	-22.1766
-0.20534	1.02669	14.1684	-9.03491	12.5257	-22.1766
-0.41068	1.43737	13.7577	-9.03491	12.731	-22.1766
-0.61602	1.02669	13.7577	-9.65092	12.731	-22.1766
-0.41068	1.23203	13.963	-9.65092	13.1417	-22.3819
-0.61602	1.23203	13.963	-9.85626	13.1417	-22.7926
-0.41068	0.82135	13.963	-9.85626	12.9363	-22.9979
-0.41068	1.02669	14.3737	-9.65092	12.731	-22.5873
-0.61602	0.82135	14.3737	-9.44558	12.3203	-22.5873
-0.61602	1.02669	13.963	-10.0616	12.3203	-22.5873
-0.61602	1.23203	13.963	-9.85626	12.115	-22.1766
-0.82135	1.02669	14.3737	-9.44558	11.9096	-21.7659
-1.02669	1.02669	14.3737	-9.44558	11.7043	-21.7659
-1.02669	1.43737	14.7844	-9.65092	11.7043	-21.9713
-0.82135	1.43737	14.9897	-9.44558	11.499	-21.7659
-0.82135	1.23203	14.7844	-9.65092	11.2936	-21.9713
-0.61602	1.02669	14.7844	-9.65092	11.0883	-22.1766
-0.61602	0.82135	14.7844	-9.85626	11.2936	-21.7659
-0.61602	0.82135	14.3737	-10.2669	11.0883	-21.7659
-0.61602	1.23203	14.5791	-9.85626	11.2936	-21.7659
-0.61602	1.23203	14.5791	-9.65092	11.499	-21.7659
-0.61602	1.02669	14.9897	-9.85626	11.0883	-21.7659
-0.61602	1.02669	14.9897	-9.85626	11.2936	-21.7659
-0.61602	1.02669	14.9897	-9.85626	11.499	-21.7659
-0.82135	1.23203	14.9897	-10.0616	11.9096	-21.9713
-0.61602	1.02669	14.7844	-9.85626	11.9096	-21.9713
-0.82135	0.82135	14.9897	-9.65092	12.115	-22.3819
-0.61602	0.61602	14.9897	-9.85626	12.115	-22.7926
-0.41068	0.61602	14.7844	-10.0616	12.5257	-22.5873
-0.61602	0.61602	14.9897	-10.2669	12.731	-22.5873
-0.82135	0.61602	15.1951	-10.4723	12.9363	-22.5873
-0.82135	0.82135	15.1951	-10.6776	13.1417	-22.3819
-0.82135	0.82135	15.4004	-10.883	13.1417	-22.5873
-1.02669	1.23203	15.8111	-10.883	13.347	-22.7926
-0.82135	0.82135	15.4004	-10.883	13.1417	-22.9979
-1.23203	1.02669	15.6058	-10.883	13.1417	-22.9979
-1.23203	1.02669	15.4004	-11.0883	13.347	-22.9979
-1.23203	0.82135	15.6058	-11.0883	13.1417	-22.9979
-1.23203	1.02669	15.6058	-11.7043	13.1417	-22.7926
-1.64271	0.82135	15.4004	-12.115	12.9363	-22.5873
-1.64271	0.82135	15.6058	-11.7043	13.1417	-22.3819
-1.43737	1.02669	15.4004	-11.499	13.1417	-22.3819
-1.23203	1.02669	15.4004	-12.115	13.347	-22.7926
-1.23203	1.02669	15.6058	-12.115	13.5524	-22.9979
-1.02669	1.02669	15.4004	-11.9096	13.7577	-23.4086
-0.82135	1.02669	15.8111	-11.9096	13.347	-23.2033
-1.02669	1.23203	15.8111	-12.115	13.5524	-23.4086
-0.61602	1.23203	15.8111	-11.7043	13.1417	-23.614
-0.82135	1.02669	15.8111	-11.9096	12.9363	-23.2033
-0.82135	0.82135	15.8111	-11.9096	13.1417	-24.0246
-0.82135	0.61602	16.0164	-11.7043	13.5524	-23.8193
-0.82135	0.82135	16.0164	-11.7043	13.5524	-23.8193
-1.02669	0.82135	16.2218	-11.2936	13.5524	-23.8193
-0.82135	0.82135	16.0164	-11.7043	13.5524	-23.8193
-1.02669	0.82135	16.0164	-11.499	13.7577	-24.23
-1.23203	1.23203	16.0164	-11.499	13.963	-24.23
-1.23203	1.23203	16.0164	-11.7043	13.963	-24.0246
-1.43737	1.43737	15.8111	-11.9096	13.963	-24.23
-1.43737	1.84805	15.6058	-11.9096	13.963	-24.23
-1.64271	1.64271	15.8111	-11.9096	14.3737	-24.6407
-1.43737	1.64271	15.8111	-12.3203	14.5791	-24.846
-1.43737	1.64271	15.6058	-12.5257	14.3737	-24.4353
-1.23203	1.64271	15.6058	-12.3203	14.3737	-24.23
-0.61602	1.64271	15.4004	-12.5257	14.5791	-24.6407
-0.61602	1.43737	15.6058	-12.5257	14.5791	-24.23
-0.82135	1.43737	15.8111	-12.3203	14.5791	-24.23
-1.02669	1.43737	15.8111	-12.3203	14.5791	-24.4353
-1.43737	1.02669	16.0164	-12.3203	14.7844	-24.23
-1.23203	0.82135	15.8111	-12.5257	14.9897	-24.4353
-1.02669	0.61602	16.2218	-12.731	14.7844	-25.0513
-1.02669	0.61602	16.2218	-12.731	14.5791	-25.0513
-0.82135	0.61602	16.0164	-12.731	14.5791	-25.2567
-0.82135	0.61602	16.0164	-13.1417	14.5791	-25.462
-0.82135	0.61602	16.0164	-12.9363	14.5791	-25.462
-1.02669	0.82135	16.4271	-12.9363	14.7844	-25.8727
-0.82135	1.02669	16.4271	-13.1417	14.7844	-25.8727
-1.02669	0.61602	16.0164	-12.9363	14.5791	-25.8727
-1.02669	0.41068	15.8111	-12.731	14.7844	-25.8727
-1.02669	0.41068	16.4271	-12.9363	14.9897	-25.6673
-1.23203	0.41068	16.4271	-12.9363	15.1951	-26.078
-1.23203	0.41068	16.4271	-12.9363	15.4004	-26.078
-1.43737	0.20534	16.8378	-12.9363	15.6058	-26.4887
-1.43737	0.41068	16.8378	-13.347	15.6058	-26.8994
-1.43737	0.61602	17.0431	-13.7577	16.0164	-26.694
-1.43737	0.61602	17.2485	-13.963	16.2218	-26.4887
-1.23203	0.82135	17.2485	-14.1684	16.0164	-26.8994
-1.02669	0.61602	17.0431	-13.963	16.0164	-27.3101
-1.02669	0.82135	16.8378	-13.963	16.2218	-27.5154
-1.23203	0.82135	16.8378	-14.1684	16.4271	-27.3101
-1.23203	1.02669	16.8378	-14.1684	16.4271	-27.5154
-1.23203	0.61602	17.0431	-14.1684	16.2218	-27.1047
-1.02669	0.61602	17.2485	-13.963	16.4271	-27.3101
-1.23203	1.02669	17.2485	-13.963	16.2218	-26.694
-1.43737	0.61602	17.0431	-14.3737	16.4271	-27.3101
-1.84805	0.82135	17.0431	-14.3737	16.4271	-27.3101
-2.05339	1.02669	16.8378	-13.963	16.4271	-27.1047
-2.05339	1.02669	16.8378	-13.963	16.0164	-26.8994
-1.84805	1.02669	17.0431	-13.963	16.6324	-26.8994
-1.84805	1.02669	17.2485	-13.7577	16.8378	-27.1047
-1.84805	0.82135	17.2485	-13.347	17.2485	-27.1047
-1.84805	1.23203	17.2485	-13.5524	17.6591	-27.3101
-1.64271	0.82135	17.4538	-13.347	17.4538	-27.5154
-2.05339	1.23203	17.2485	-13.347	17.2485	-27.3101
-2.25873	1.43737	17.2485	-13.347	17.4538	-27.5154
-2.05339	1.43737	17.0431	-13.347	18.0698	-27.7207
-2.25873	1.64271	17.0431	-13.347	17.6591	-27.7207
-2.05339	1.64271	16.8378	-13.347	17.6591	-27.9261
-1.84805	2.05339	16.8378	-13.7577	17.6591	-27.7207
-1.84805	1.84805	16.8378	-13.7577	17.6591	-27.7207
-2.05339	2.05339	16.8378	-13.7577	17.6591	-27.3101
-2.05339	1.84805	16.8378	-14.1684	17.8645	-27.3101
-1.84805	1.64271	16.8378	-13.963	17.8645	-27.7207
-1.84805	1.84805	17.0431	-14.1684	17.6591	-27.5154
-1.84805	1.84805	17.0431	-14.1684	17.8645	-27.7207
-1.64271	2.25873	17.2485	-14.1684	18.0698	-28.1314
-2.05339	2.05339	17.2485	-14.1684	18.2752	-28.1314
-1.84805	2.25873	17.4538	-14.3737	18.2752	-28.3368
-1.84805	2.46407	17.4538	-14.1684	18.2752	-28.5421
-1.84805	2.46407	17.4538	-14.3737	17.8645	-28.3368
-1.43737	2.6694	17.6591	-14.5791	17.6591	-28.5421
-1.64271	3.08008	17.2485	-14.5791	17.4538	-28.7474
-1.64271	3.08008	17.6591	-14.3737	17.6591	-28.5421
-1.64271	3.28542	17.2485	-14.1684	17.6591	-28.5421
-1.43737	3.28542	17.4538	-14.3737	17.4538	-28.3368
-1.43737	3.49076	17.4538	-13.963	17.2485	-28.5421
-1.64271	3.6961	17.4538	-13.963	17.6591	-28.9528
-1.64271	3.90144	17.2485	-14.1684	17.8645	-28.9528
-1.64271	4.10678	17.4538	-14.3737	18.0698	-28.7474
-1.02669	4.10678	17.6591	-14.3737	17.6591	-28.5421
-0.82135	3.90144	17.4538	-14.3737	18.0698	-28.5421
-1.23203	4.31212	17.2485	-14.5791	18.4805	-28.7474
-1.23203	4.31212	17.2485	-14.7844	18.6858	-28.7474
-1.23203	4.31212	17.2485	-14.9897	19.0965	-28.9528
-1.23203	4.31212	17.2485	-14.7844	18.4805	-28.7474
-1.02669	4.10678	17.4538	-15.1951	18.6858	-28.7474
-1.02669	4.10678	17.4538	-15.4004	18.8912	-28.7474
-0.82135	4.31212	17.0431	-15.8111	19.0965	-29.1581
-0.82135	4.31212	17.0431	-15.8111	18.8912	-29.7741
-0.61602	4.51745	17.4538	-15.4004	18.4805	-29.7741
-0.61602	4.10678	17.2485	-15.4004	18.4805	-29.7741
-0.41068	4.10678	17.2485	-15.6058	18.8912	-30.1848
-0.41068	4.51745	17.6591	-15.6058	18.6858	-30.1848
-0.61602	4.31212	18.2752	-15.4004	18.6858	-30.1848
-0.61602	4.10678	17.4538	-15.4004	18.8912	-30.5955

## Sheet: Figure 3C
0 mM H2O2		10 mM H2O2
X / µm	Y / µm	X / µm	Y / µm
0	0	0	0
0.41667	-0.72917	-0.20833	-0.10417
0.3125	-0.72917	0	0
0.41667	-0.625	0	0.3125
0.3125	-0.3125	0.625	0.3125
0.72917	-0.20833	0.625	0.83333
0.41667	-0.20833	0.20833	0.72917
0.625	0	0.10417	0.41667
0.83333	0	0.3125	0.52083
1.04167	-0.20833	0.3125	0.52083
1.35417	0.3125	0.41667	0.83333
1.35417	0.20833	0	0.72917
1.14583	0	0.3125	0.72917
0.9375	-0.10417	0.3125	0.41667
0.9375	-0.20833	0.41667	0.625
1.04167	-0.10417	0.83333	0.625
1.14583	0	1.14583	0.52083
1.04167	-0.10417	0.52083	1.04167
1.04167	0.3125	0.20833	0.72917
0.9375	0.20833	0.52083	0.52083
1.04167	0.20833	0.3125	0.52083
1.04167	0.41667	0.3125	0.52083
1.04167	0	0.10417	0.72917
1.04167	-0.10417	0	1.04167
1.14583	-0.41667	0.41667	1.04167
1.25	-0.41667	0.52083	1.45833
1.04167	-0.10417	0.52083	0.9375
0.9375	-0.10417	0.52083	1.04167
1.14583	-0.20833	0.625	1.14583
1.04167	-0.20833	0.72917	1.25
0.83333	-0.10417	0.41667	1.25
0.625	0	0.41667	1.04167
0.83333	-0.10417	0.41667	1.04167
0.9375	-0.20833	0	1.04167
0.72917	-0.10417	0.52083	1.25
0.72917	-0.10417	0	0.83333
0.625	-0.3125	0.41667	0.83333
0.41667	-0.52083	0.3125	0.9375
0.52083	-0.52083	0.625	0.625
0.3125	-0.625	0.72917	0.52083
0.20833	-0.83333	0.625	0.20833
0.20833	-0.9375	0.83333	0.3125
0.3125	-0.72917	0.83333	0.20833
0.3125	-0.52083	0.9375	0.20833
0.20833	-0.41667	0.625	0.20833
0.52083	-0.625	0.72917	0.3125
0.52083	-0.52083	0.3125	0.10417
0.3125	-0.3125	0.52083	0.20833
0.20833	-0.20833	0.625	0.10417
0.20833	-0.10417	0.83333	0.52083
-0.20833	0	0.625	0.20833
-0.10417	0	1.04167	0.3125
-0.10417	0.3125	1.14583	0.625
-0.20833	0.10417	1.25	0.52083
-0.3125	0	1.35417	0.41667
-0.20833	-0.10417	1.45833	0.41667
-0.3125	-0.3125	1.45833	0.3125
-0.3125	-0.10417	1.66667	0.3125
-0.41667	-0.20833	1.77083	0.20833
-0.72917	-0.41667	1.77083	0.3125
-0.72917	-0.3125	1.97917	0.41667
-0.9375	-0.3125	2.08333	0.20833
-0.83333	-0.3125	1.97917	0.3125
-0.83333	-0.3125	2.29167	0.72917
-0.72917	0.10417	2.5	0.52083
-0.83333	0.41667	2.60417	0.3125
-0.625	0.52083	2.8125	0.52083
-0.72917	0.41667	2.8125	0.9375
-0.625	0.52083	2.60417	0.72917
-0.3125	0.20833	2.91667	0.72917
-0.20833	0.41667	3.125	0.72917
-0.20833	0.20833	2.8125	0.625
-0.20833	0.3125	2.8125	0.83333
-0.41667	0.52083	2.29167	0.83333
-0.41667	0.52083	2.29167	0.72917
-0.52083	0.20833	2.39583	0.52083
-0.20833	0.20833	2.60417	0.625
-0.41667	0.20833	2.70833	0.625
-0.41667	0	2.5	0.52083
-0.625	0	2.5	0.72917
-0.52083	0.10417	2.70833	0.72917
-0.83333	0	2.60417	0.625
-0.625	-0.3125	2.5	0.83333
-0.72917	-0.20833	2.5	0.72917
-0.9375	-0.3125	2.29167	0.83333
-0.9375	-0.625	2.5	1.14583
-0.72917	-0.625	2.5	1.25
-0.41667	-0.72917	2.5	1.04167
-0.41667	-0.72917	2.60417	1.14583
-0.625	-0.625	2.39583	1.35417
-0.625	-0.72917	2.39583	1.25
-0.72917	-0.52083	2.1875	1.25
-0.9375	-0.625	2.08333	1.14583
-1.04167	-0.9375	2.1875	1.5625
-1.04167	-0.9375	1.875	1.77083
-1.04167	-0.72917	1.66667	2.08333
-1.04167	-1.14583	1.66667	1.97917
-1.14583	-1.35417	1.77083	1.97917
-1.25	-1.45833	1.5625	1.97917
-1.5625	-1.5625	1.35417	2.1875
-1.66667	-1.5625	1.35417	2.39583
-1.77083	-1.25	1.35417	2.1875
-1.875	-1.45833	1.14583	1.97917
-1.5625	-1.14583	1.14583	2.1875
-1.25	-1.25	1.14583	2.39583
-1.14583	-1.66667	1.35417	2.5
-1.25	-1.66667	1.25	2.70833
-1.25	-1.5625	1.25	2.60417
-1.14583	-1.5625	1.45833	2.91667
-1.04167	-1.45833	1.14583	3.02083
-1.45833	-1.35417	1.25	3.02083
-1.66667	-1.45833	1.77083	2.91667
-1.25	-1.35417	1.97917	2.70833
-1.04167	-1.14583	2.1875	2.70833
-1.04167	-1.14583	2.1875	2.60417
-0.9375	-1.14583	1.875	2.70833
-0.83333	-0.83333	2.29167	2.39583
-0.72917	-0.625	1.875	2.5
-0.52083	-0.72917	1.875	2.5
-0.9375	-1.04167	2.60417	2.60417
-0.625	-1.14583	2.29167	2.60417
-0.625	-0.72917	1.77083	2.91667
-0.83333	-0.625	1.875	3.02083
-0.72917	-0.625	1.66667	2.91667
-0.72917	-0.41667	1.875	3.02083
-0.9375	-0.41667	2.60417	3.22917
-0.9375	-0.41667	2.29167	3.54167
-1.04167	-0.41667	2.29167	3.33333
-1.14583	-0.20833	2.1875	3.4375
-0.9375	-0.3125	2.29167	3.85417
-1.04167	-0.41667	2.1875	3.85417
-0.83333	-0.3125	2.39583	3.85417
-0.83333	-0.3125	2.1875	4.27083
-0.9375	-0.20833	2.5	4.16667
-0.72917	-0.3125	1.875	4.375
-0.72917	-0.10417	2.1875	4.47917
-1.04167	-0.10417	2.39583	4.6875
-0.9375	-0.3125	2.5	4.79167
-0.9375	-0.10417	2.60417	4.47917
-0.9375	-0.20833	2.70833	4.375
-0.9375	0.20833	2.91667	4.16667
-1.25	0	3.02083	4.16667
-1.5625	-0.10417	2.8125	4.0625
-1.35417	-0.20833	3.125	3.75
-1.25	-0.52083	3.02083	3.54167
-1.5625	-0.52083	3.22917	3.54167
-1.45833	-0.625	3.02083	3.125
-1.35417	-0.41667	3.02083	3.125
-1.25	-0.3125	2.91667	3.125
-1.14583	-0.3125	3.02083	3.22917
-0.83333	-0.10417	3.02083	3.33333
-0.625	0	2.8125	3.75
-0.52083	0.3125	2.60417	3.4375
-0.41667	0.3125	2.70833	3.85417
0	-0.20833	2.5	3.95833
-0.10417	0	2.70833	3.95833
-0.20833	0.10417	2.5	3.85417
0	0.20833	2.60417	3.95833
0.10417	0	2.60417	4.27083
0	-0.10417	2.39583	4.27083
-0.20833	-0.20833	2.70833	3.95833
-0.20833	-0.41667	2.70833	4.27083
-0.41667	-0.41667	2.5	4.375
0	-0.52083	2.5	4.27083
0	-0.625	2.39583	4.47917
0.10417	-0.52083	2.5	4.27083
0.20833	-0.72917	2.60417	4.16667
-0.10417	-1.14583	2.1875	3.95833
0	-0.83333	2.1875	3.85417
0.10417	-0.83333	2.08333	3.85417
0	-0.72917	2.1875	3.95833
-0.20833	-0.83333	2.29167	3.85417
-0.20833	-0.83333	2.39583	4.16667
-0.20833	-0.83333	2.8125	4.58333
-0.3125	-0.83333	2.8125	4.89583
-0.3125	-0.83333	2.8125	5.10417
-0.20833	-0.72917	2.8125	5.10417
-0.3125	-0.72917	2.70833	5.3125
-0.3125	-0.83333	2.5	5
-0.41667	-0.72917	2.60417	5
0	-0.72917	2.8125	5.10417
-0.20833	-0.72917	2.60417	4.89583
0	-0.9375	2.60417	4.79167
-0.20833	-0.9375	2.8125	4.89583
0.20833	-0.9375	2.70833	5
0.625	-1.45833	2.60417	5.10417
0.72917	-1.5625	2.91667	5.20833
0.20833	-1.5625	2.91667	5
0.52083	-1.66667	3.125	4.89583
0.3125	-1.875	3.33333	4.79167
0.20833	-1.66667	3.02083	4.79167
0.20833	-1.66667	3.4375	4.79167
0.10417	-1.66667	3.22917	5
0.10417	-1.45833	3.75	4.89583
0.20833	-1.66667	3.64583	5.41667
0.3125	-1.97917	4.27083	5.52083
0.41667	-1.97917	4.16667	5.52083
0	-1.875	4.0625	5.72917
-0.10417	-1.66667	4.16667	5.3125
0.10417	-1.5625	4.27083	5.41667
0	-1.77083	3.95833	5.41667
-0.10417	-1.77083	4.27083	5.41667
-0.10417	-1.5625	4.27083	5.625
-0.10417	-1.77083	4.27083	5.83333
0	-1.875	4.47917	5.72917
0.10417	-1.66667	4.58333	6.04167
0.10417	-2.08333	4.47917	6.14583
0.20833	-2.08333	4.6875	6.35417
0.20833	-1.875	4.89583	6.35417
0.10417	-1.77083	4.47917	6.35417
0.41667	-1.66667	4.6875	6.35417
0.20833	-1.45833	5	6.35417
0	-1.35417	4.79167	6.25
-0.3125	-1.5625	4.6875	5.9375
-0.20833	-1.5625	4.89583	6.25
-0.20833	-1.875	5.20833	6.04167
-0.10417	-2.08333	5.20833	5.9375
0	-2.08333	5.41667	6.04167
-0.10417	-2.1875	5.52083	5.83333
0	-2.1875	5.83333	6.14583
0.10417	-2.29167	5.625	5.72917
0.20833	-2.5	5.72917	5.52083
0	-2.29167	6.14583	5.625
0.3125	-2.5	5.9375	5.3125
0.52083	-2.70833	6.14583	5.41667
0.625	-2.70833	6.66667	5.41667
0.9375	-2.5	7.08333	5.625
0.72917	-2.1875	7.1875	5.9375
0.52083	-1.97917	7.5	5.83333
0.52083	-1.77083	7.1875	5.9375
0.3125	-1.45833	7.08333	6.14583
0.3125	-1.45833	7.1875	6.35417
0.52083	-1.5625	6.77083	6.25
0.41667	-1.66667	7.08333	6.14583
0.625	-1.45833	7.1875	5.83333
0.625	-1.5625	7.08333	5.83333
0.72917	-1.66667	7.29167	5.72917
0.9375	-1.66667	7.1875	5.52083
1.14583	-1.45833	7.1875	5.72917
1.04167	-1.66667	7.08333	5.9375
0.72917	-1.66667	7.29167	5.9375
0.52083	-1.5625	7.29167	6.25
0.52083	-1.66667	7.5	6.25
0.41667	-1.5625	7.5	6.04167
0.41667	-1.5625	7.5	6.25
0.3125	-1.45833	7.70833	6.14583
0.52083	-1.45833	7.8125	6.25
0.72917	-1.45833	7.70833	6.04167
0.52083	-1.5625	8.02083	5.9375
0.20833	-1.66667	8.02083	5.83333
0.10417	-1.66667	7.91667	5.83333
0	-1.5625	8.125	5.72917
0.10417	-1.5625	8.4375	6.04167
0.10417	-1.35417	8.33333	5.72917
0	-1.45833	8.33333	5.83333
0.20833	-1.5625	8.4375	5.72917
0.3125	-1.45833	8.22917	5.52083
0.20833	-1.25	8.64583	5.625
0.3125	-1.45833	8.85417	5.83333
0.20833	-1.25	8.75	5.83333
0.20833	-1.45833	9.27083	5.9375
0.3125	-1.77083	9.27083	6.04167
0.625	-1.5625	9.0625	5.72917
0.625	-1.35417	9.79167	5.83333
0.9375	-1.5625	9.58333	5.3125
0.625	-1.66667	9.79167	5.3125
0.9375	-1.45833	9.6875	5.20833
0.83333	-1.5625	9.79167	4.58333
0.41667	-1.5625	9.89583	4.79167
0.20833	-1.875	9.79167	4.79167
0.10417	-1.66667	10.2083	4.47917
0	-1.875	10.3125	4.58333
0	-1.77083	10.1042	4.58333
-0.10417	-1.66667	9.79167	4.58333
0	-1.5625	9.6875	4.47917
0.10417	-1.77083	9.79167	3.95833
0.10417	-1.35417	9.6875	4.16667
0	-1.25	9.58333	4.27083
0.10417	-1.25	9.6875	4.0625
0	-1.25	9.58333	4.27083
0.10417	-1.25	9.89583	4.375
0.3125	-1.5625	9.89583	4.27083
0.10417	-1.5625	10.2083	4.27083
0.20833	-1.875	10.3125	4.27083
0.20833	-1.5625	10.4167	4.16667
0.41667	-1.45833	10.2083	4.47917
0.3125	-1.35417	10.3125	4.6875
0.3125	-1.35417	10.2083	4.58333
0.52083	-1.5625	10.4167	4.79167
0.41667	-1.77083	10.5208	4.89583
0.41667	-1.66667	10.5208	4.58333
0.3125	-1.45833	10.1042	4.58333
0.20833	-1.5625	10.5208	4.6875
0	-1.35417	10.5208	5
0.20833	-1.04167	10.625	5.10417
0.20833	-1.04167	10.625	5.52083
0.20833	-1.14583	10.4167	5.83333
0.20833	-0.9375	10.625	5.625
0.20833	-1.14583	10.625	5.9375
0.20833	-1.35417	10.4167	6.25
-0.20833	-1.25	10.4167	6.35417
-0.625	-1.25	10.4167	6.25
-0.83333	-1.35417	10.7292	6.45833
-0.625	-1.35417	10.625	6.45833
-0.625	-1.14583	10.625	6.5625
-0.625	-0.9375	10.625	6.66667
-0.41667	-0.52083	10.8333	6.45833
-0.20833	-0.625	10.9375	6.77083
-0.52083	-0.625	11.0417	6.875
-0.625	-0.41667	10.9375	6.77083
-0.72917	-0.20833	11.1458	6.875
-0.52083	-0.20833	11.5625	7.1875
-0.72917	-0.10417	11.4583	7.5
-0.10417	-0.41667	11.6667	7.70833
-0.10417	-0.20833	11.5625	7.5
0.3125	-0.52083	11.875	7.5
0.3125	-0.41667	11.875	7.5
0.20833	-0.10417	12.1875	7.70833
0.20833	-0.10417	12.3958	7.60417
0.20833	0	12.7083	7.60417
0.41667	0	12.9167	7.5
0.3125	-0.10417	12.6042	7.70833
0.3125	-0.10417	13.125	7.60417
0.52083	-0.3125	13.0208	7.39583
0.52083	-0.20833	13.2292	7.60417
0.41667	-0.20833	13.75	7.60417
0.41667	-0.10417	13.9583	7.70833
0.20833	0.41667	13.9583	7.60417
0.20833	0.10417	14.0625	7.5
0.3125	0	14.1667	7.39583
0	0.20833	14.1667	7.29167
0.10417	0.10417	14.1667	7.29167
0.10417	0.20833	14.4792	7.5
0.10417	0.10417	14.4792	7.5
0	-0.20833	14.4792	7.8125
0.20833	-0.20833	14.4792	7.8125
0.3125	-0.10417	14.7917	7.91667
0.10417	0.20833	15	7.60417
0.10417	0.3125	14.8958	7.70833
0.10417	0	14.7917	7.5
0.3125	0.10417	15.1042	7.70833
0.41667	0.10417	15.2083	7.70833
0.72917	0.10417	15.4167	7.8125
0.625	-0.3125	15.5208	7.91667
0.72917	-0.3125	15.4167	8.02083
0.83333	-0.20833	15.2083	7.8125
1.14583	-0.52083	15	8.22917
1.04167	-0.625	14.7917	8.125
1.14583	-0.625	15.2083	8.4375
1.14583	-0.72917	15.5208	8.33333
1.14583	-0.72917	15.4167	8.125
0.83333	-0.72917	15.7292	8.22917
1.14583	-1.04167	15.9375	8.54167
0.83333	-1.04167	15.5208	8.125
1.04167	-0.9375	15.625	8.02083
0.72917	-1.14583	15.4167	8.125
0.9375	-1.14583	15.2083	8.22917
0.9375	-1.14583	15.5208	8.54167
0.9375	-1.25	15.3125	8.33333
0.72917	-1.35417	15.8333	8.4375
0.72917	-1.14583	15.9375	8.33333
0.52083	-1.14583	15.8333	8.22917
0.625	-1.14583	15.7292	8.33333
0.72917	-1.04167	16.25	8.4375
0.625	-1.14583	16.25	8.22917
0.72917	-1.45833	16.4583	8.125
0.625	-1.5625	16.4583	8.22917
0.625	-1.5625	16.9792	8.22917
0.83333	-1.77083	17.2917	8.54167
0.625	-1.66667	17.1875	8.4375
0.625	-1.66667	17.1875	8.64583
0.83333	-1.5625	17.2917	8.64583
0.72917	-1.875	17.3958	8.54167
0.83333	-1.875	17.5	8.33333
0.72917	-1.875	17.0833	8.22917

## Sheet: Figure 3D
t / s	MSD	SE	MSD	SE	MSD	SE
	[Urea] = 0		[Urea] = 100 mM		[Urea] = 500 mM
0.07	0.09398	0.008984	0.104922	0.006589	0.093447	0.005859
0.13	0.157224	0.013734	0.182592	0.012823	0.159364	0.011471
0.2	0.218276	0.018019	0.263372	0.019495	0.23064	0.017797
0.26	0.278464	0.022381	0.352039	0.027752	0.305344	0.025413
0.33	0.336243	0.02604	0.4441	0.036798	0.386477	0.033714
0.39	0.39708	0.031411	0.541669	0.046765	0.468948	0.042761
0.46	0.457515	0.035987	0.645015	0.057843	0.55762	0.052595
0.53	0.517857	0.041112	0.751648	0.069784	0.648083	0.063594
0.59	0.577451	0.04586	0.863052	0.082612	0.741376	0.075177
0.66	0.638918	0.050795	0.978309	0.096181	0.837608	0.088046
0.72	0.700931	0.055726	1.09701	0.110258	0.937151	0.10217
0.79	0.761642	0.060444	1.2198	0.12512	1.04063	0.117733
0.86	0.822879	0.064956	1.34346	0.140334	1.14814	0.134016
0.92	0.883593	0.06955	1.47146	0.15614	1.25857	0.15133
0.99	0.943116	0.073998	1.60128	0.172783	1.37185	0.169892
1.05	1.00243	0.078331	1.73318	0.190508	1.48845	0.188812
1.12	1.06293	0.0825	1.86706	0.208621	1.60927	0.209123
1.18	1.12309	0.087657	2.00242	0.227339	1.73291	0.230694
1.25	1.18539	0.091923	2.13963	0.246248	1.85988	0.253277
1.32	1.24552	0.095361	2.27821	0.265527	1.9879	0.276838
1.38	1.30584	0.099926	2.4167	0.285592	2.11951	0.301884
1.45	1.3647	0.103574	2.5577	0.305941	2.25586	0.327742
1.51	1.42124	0.106838	2.70032	0.327202	2.39623	0.35513
1.58	1.47807	0.110388	2.84419	0.348432	2.53887	0.383573
1.64	1.53421	0.113866	2.99062	0.371083	2.68693	0.412781
1.71	1.59082	0.117571	3.13761	0.394279	2.8382	0.443968
1.78	1.64707	0.121467	3.28461	0.41729	2.99199	0.476082
1.84	1.7028	0.12503	3.43619	0.44136	3.14978	0.50894
1.91	1.75863	0.128628	3.59097	0.465552	3.31034	0.543129
1.97	1.81411	0.131439	3.74423	0.490787	3.47292	0.578312
2.04	1.86868	0.133773	3.90072	0.517273	3.63771	0.614247
2.11	1.92486	0.136066	4.05824	0.543986	3.80895	0.651297
2.17	1.98185	0.138802	4.21694	0.571147	3.98102	0.689253
2.24	2.03844	0.141172	4.37664	0.59867	4.1573	0.727774
2.3	2.0982	0.14451	4.53855	0.626551	4.33736	0.767514
2.37	2.15873	0.148006	4.70127	0.654869	4.52036	0.808313
2.43	2.21738	0.151214	4.86605	0.683849	4.70635	0.850174
2.5	2.27495	0.154625	5.03158	0.713129	4.89779	0.893231
2.57	2.33216	0.158042	5.20017	0.74355	5.09124	0.93787
2.63	2.39037	0.161494	5.36719	0.774073	5.28926	0.983116
2.7	2.4474	0.165478	5.53808	0.804892	5.48872	1.02957
2.76	2.50458	0.169141	5.71029	0.836391	5.69219	1.0772
2.83	2.56223	0.172682	5.88163	0.868341	5.89722	1.12595
2.89	2.62045	0.176592	6.05614	0.901432	6.1015	1.17467
2.96	2.67747	0.180737	6.23268	0.935255	6.31003	1.22436
3.03	2.73313	0.184731	6.40789	0.969248	6.52326	1.27514
3.09	2.78941	0.188501	6.58525	1.00402	6.73815	1.32716
3.16	2.84617	0.192335	6.76365	1.03966	6.95446	1.37996
3.22	2.90481	0.196773	6.94386	1.07587	7.17283	1.43404
3.29	2.96098	0.200869	7.12708	1.11301	7.39338	1.48905
3.36	3.0209	0.205687	7.31186	1.15137	7.61747	1.54542
3.42	3.08024	0.210337	7.49899	1.18993	7.84622	1.60296
3.49	3.13702	0.214511	7.68823	1.22931	8.07821	1.6616
3.55	3.19238	0.218688	7.87782	1.26968	8.31462	1.72139
3.62	3.24789	0.222695	8.06889	1.31044	8.55258	1.78274
3.68	3.30373	0.227204	8.26341	1.35167	8.7934	1.84509
3.75	3.35745	0.231084	8.4605	1.39353	9.03477	1.90799
3.82	3.41288	0.234885	8.65753	1.43581	9.27963	1.9728
3.88	3.46847	0.239284	8.85632	1.47921	9.52805	2.03844
3.95	3.52001	0.242519	9.05754	1.52279	9.78045	2.10542
4.01	3.57259	0.24616	9.25918	1.56633	10.0337	2.17325

## Sheet: Figure 3E
t/s	MSD	SE	MSD	SE
	0 mM H2O2		10 mM H2O2
0.04	0.04411	0.00417	0.09767	0.02086
0.08	0.08304	0.00881	0.16607	0.02338
0.12	0.12102	0.01329	0.23378	0.02861
0.16	0.15816	0.01765	0.30629	0.03402
0.2	0.19518	0.022	0.37117	0.03896
0.24	0.23095	0.02619	0.43768	0.04209
0.28	0.26707	0.03044	0.50904	0.04704
0.32	0.30192	0.0344	0.56839	0.04797
0.36	0.33757	0.03863	0.64161	0.05265
0.4	0.37183	0.04229	0.70782	0.05566
0.44	0.40597	0.04574	0.78563	0.06364
0.48	0.44022	0.0494	0.86103	0.06888
0.52	0.47448	0.05296	0.93275	0.0749
0.56	0.50853	0.05664	1.0097	0.08159
0.6	0.54335	0.06058	1.09039	0.08829
0.64	0.57896	0.06466	1.16301	0.09463
0.68	0.61456	0.06866	1.24421	0.10195
0.72	0.64916	0.07255	1.32378	0.10924
0.76	0.6849	0.07657	1.39987	0.117
0.8	0.72184	0.08099	1.48821	0.12595
0.84	0.75898	0.08522	1.57225	0.1357
0.88	0.79703	0.08934	1.65263	0.14401
0.92	0.83598	0.09338	1.73931	0.15232
0.96	0.87481	0.09746	1.82198	0.16099
1	0.91267	0.10116	1.90847	0.16981
1.04	0.94981	0.10459	1.99707	0.1797
1.08	0.98721	0.10787	2.07778	0.18928
1.12	1.02404	0.111	2.16717	0.19903
1.16	1.06083	0.11378	2.25219	0.20891
1.2	1.09774	0.11653	2.34361	0.21976
1.24	1.1337	0.11898	2.4337	0.23036
1.28	1.16933	0.12149	2.51671	0.2403
1.32	1.20533	0.12438	2.60517	0.24957
1.36	1.24032	0.12676	2.69381	0.25917
1.4	1.27662	0.12941	2.77684	0.26935
1.44	1.31219	0.13209	2.87246	0.28046
1.48	1.34789	0.13472	2.95982	0.29104
1.52	1.38247	0.13738	3.05401	0.30253
1.56	1.41626	0.13964	3.15002	0.31421
1.6	1.45037	0.14214	3.24413	0.3258
1.64	1.4858	0.14498	3.33796	0.33701
1.68	1.521	0.14776	3.43446	0.34753
1.72	1.556	0.15044	3.52278	0.35783
1.76	1.59069	0.15313	3.61827	0.36794
1.8	1.62483	0.1558	3.71194	0.37852
1.84	1.6579	0.15813	3.80584	0.38911
1.88	1.6909	0.1604	3.90291	0.39952
1.92	1.72544	0.1624	3.99519	0.41017
1.96	1.75973	0.16446	4.09618	0.42252
2	1.79545	0.1667	4.20274	0.43507
2.04	1.83099	0.16898	4.30515	0.44808
2.08	1.86587	0.17083	4.4099	0.46152
2.12	1.90027	0.1727	4.51513	0.47489
2.16	1.93529	0.17469	4.61733	0.48971
2.2	1.97112	0.17705	4.72916	0.50507
2.24	2.00617	0.17918	4.83325	0.51917
2.28	2.04085	0.18113	4.93766	0.53405
2.32	2.0754	0.18351	5.0465	0.54873
2.36	2.11078	0.18607	5.15139	0.56352
2.4	2.14655	0.18876	5.25654	0.57824
2.44	2.1824	0.19173	5.36433	0.59309
2.48	2.21735	0.19443	5.4641	0.60683
2.52	2.25248	0.19698	5.57586	0.62111
2.56	2.28705	0.19928	5.68033	0.63524
2.6	2.32127	0.20164	5.78658	0.64913
2.64	2.35548	0.20384	5.89382	0.66247
2.68	2.39039	0.20621	5.99809	0.67611
2.72	2.42571	0.20869	6.10633	0.68953
2.76	2.46119	0.21135	6.2164	0.70308
2.8	2.49703	0.21402	6.32525	0.71682
2.84	2.53218	0.21652	6.4319	0.73028
2.88	2.56831	0.21919	6.54232	0.74531
2.92	2.6037	0.22185	6.65434	0.75999
2.96	2.63929	0.22484	6.76782	0.77491
3	2.67467	0.22757	6.87659	0.78842
3.04	2.71021	0.23045	6.98361	0.80239
3.08	2.74595	0.23311	7.09154	0.81573
3.12	2.78151	0.23575	7.19644	0.8294
3.16	2.81715	0.23827	7.30247	0.84306
3.2	2.85296	0.24067	7.40931	0.85762
3.24	2.889	0.24319	7.5118	0.87212
3.28	2.9243	0.24577	7.62242	0.88769
3.32	2.95954	0.2484	7.73103	0.90376
3.36	2.99585	0.25145	7.83721	0.92047
3.4	3.03176	0.25469	7.95049	0.93781
3.44	3.06839	0.25781	8.05736	0.95508
3.48	3.10436	0.26068	8.16692	0.9728
3.52	3.14012	0.26357	8.27495	0.99025
3.56	3.17543	0.26609	8.37678	1.0081
3.6	3.21121	0.26876	8.4905	1.02752
3.64	3.24628	0.27141	8.59886	1.04766
3.68	3.28253	0.27448	8.71648	1.06856
3.72	3.319	0.27764	8.82822	1.08776
3.76	3.35657	0.28128	8.93955	1.10781
3.8	3.39442	0.28485	9.06091	1.12896
3.84	3.43208	0.2883	9.17775	1.14991
3.88	3.47033	0.2917	9.29175	1.1716
3.92	3.50859	0.29498	9.40958	1.19342
3.96	3.54644	0.29835	9.52423	1.21548
4	3.58408	0.30178	9.63684	1.23658

## Sheet: Figure 4C
Low density			Medium density			High density
t/s	MSD	SE	t/s	MSD	SE	t/s	MSD	SE
0.07	0.09184	0.00793	0.04	0.09785	0.02338	0.07	0.1029	0.00718
0.13	0.16141	0.01542	0.08	0.16218	0.02599	0.13	0.17454	0.0097
0.2	0.23237	0.02444	0.12	0.22528	0.03131	0.2	0.24829	0.01331
0.26	0.3051	0.03503	0.16	0.29389	0.03685	0.26	0.32652	0.01973
0.33	0.38133	0.04747	0.2	0.35347	0.04141	0.33	0.40773	0.02663
0.39	0.4596	0.06143	0.24	0.41545	0.04387	0.39	0.49018	0.0349
0.46	0.5391	0.0769	0.28	0.48374	0.04893	0.46	0.57427	0.04433
0.53	0.6194	0.09362	0.32	0.53909	0.04876	0.53	0.66099	0.05522
0.59	0.70115	0.11131	0.36	0.61021	0.05381	0.59	0.75267	0.06825
0.66	0.78539	0.13012	0.4	0.67329	0.05641	0.66	0.84603	0.0812
0.72	0.86824	0.14885	0.44	0.74832	0.06526	0.72	0.94096	0.09575
0.79	0.95292	0.1684	0.48	0.82009	0.07042	0.79	1.0383	0.11099
0.86	1.03853	0.18853	0.52	0.88563	0.07552	0.86	1.13655	0.12707
0.92	1.12375	0.20917	0.56	0.95705	0.08165	0.92	1.2362	0.14308
0.99	1.20998	0.22943	0.6	1.03196	0.08763	0.99	1.33624	0.16027
1.05	1.29631	0.24964	0.64	1.09732	0.09247	1.05	1.44056	0.17812
1.12	1.38602	0.27047	0.68	1.17169	0.09863	1.12	1.54615	0.1963
1.18	1.47678	0.29156	0.72	1.24402	0.10455	1.18	1.65381	0.21403
1.25	1.56901	0.31221	0.76	1.31171	0.11051	1.25	1.76197	0.23263
1.32	1.66005	0.33319	0.8	1.39311	0.11872	1.32	1.87079	0.2515
1.38	1.75265	0.35422	0.84	1.46996	0.12787	1.38	1.98009	0.26964
1.45	1.84495	0.37535	0.88	1.54451	0.13595	1.45	2.08933	0.28869
1.51	1.93937	0.39718	0.92	1.62614	0.14436	1.51	2.20099	0.30851
1.58	2.03348	0.41858	0.96	1.70354	0.15301	1.58	2.31516	0.32876
1.64	2.12815	0.44035	1	1.78483	0.16161	1.64	2.42953	0.34883
1.71	2.22615	0.46091	1.04	1.86665	0.17063	1.71	2.54724	0.36927
1.78	2.32492	0.48147	1.08	1.93961	0.17876	1.78	2.66239	0.38983
1.84	2.42362	0.50137	1.12	2.02327	0.18821	1.84	2.77787	0.41012
1.91	2.52131	0.52036	1.16	2.10198	0.19762	1.91	2.89358	0.43182
1.97	2.61889	0.53943	1.2	2.18696	0.2081	1.97	3.01074	0.45388
2.04	2.7173	0.55797	1.24	2.26975	0.21772	2.04	3.12873	0.47649
2.11	2.81585	0.57615	1.28	2.34589	0.227	2.11	3.24788	0.49969
2.17	2.9142	0.59384	1.32	2.43076	0.23736	2.17	3.36623	0.52162
2.24	3.01266	0.61189	1.36	2.51521	0.24779	2.24	3.48647	0.54421
2.3	3.11376	0.62973	1.4	2.59166	0.25744	2.3	3.60582	0.56651
2.37	3.21764	0.64805	1.44	2.68243	0.26902	2.37	3.72502	0.58666
2.43	3.31997	0.66672	1.48	2.76302	0.27904	2.43	3.84766	0.60938
2.5	3.42194	0.68493	1.52	2.85061	0.29014	2.5	3.96865	0.63133
2.57	3.52395	0.70373	1.56	2.93953	0.30114	2.57	4.08987	0.65363
2.63	3.62748	0.72267	1.6	3.02693	0.31218	2.63	4.21376	0.67802
2.7	3.7309	0.74249	1.64	3.11385	0.32274	2.7	4.33693	0.70211
2.76	3.83463	0.76187	1.68	3.20489	0.3333	2.76	4.45928	0.72574
2.83	3.93878	0.78042	1.72	3.28707	0.34324	2.83	4.58267	0.74844
2.89	4.04447	0.79806	1.76	3.37817	0.35387	2.89	4.70935	0.77344
2.96	4.14846	0.81446	1.8	3.46713	0.36491	2.96	4.83487	0.79798
3.03	4.25277	0.82914	1.84	3.5574	0.37636	3.03	4.95989	0.82187
3.09	4.35734	0.8432	1.88	3.652	0.38798	3.09	5.08683	0.84686
3.16	4.45967	0.85625	1.92	3.74083	0.39938	3.16	5.21574	0.87301
3.22	4.56292	0.86872	1.96	3.83706	0.41194	3.22	5.34217	0.89801
3.29	4.66397	0.88065	2	3.93976	0.42499	3.29	5.47127	0.92442
3.36	4.76518	0.89132	2.04	4.0377	0.43827	3.36	5.6024	0.95128
3.42	4.86708	0.90217	2.08	4.1372	0.45159	3.42	5.73424	0.97703
3.49	4.96815	0.91284	2.12	4.23866	0.46526	3.49	5.86501	1.00354
3.55	5.07037	0.92365	2.16	4.33382	0.47906	3.55	5.99515	1.03025
3.62	5.17199	0.93277	2.2	4.43928	0.49381	3.62	6.13047	1.05821
3.68	5.27204	0.9425	2.24	4.53927	0.50839	3.68	6.26382	1.08554
3.75	5.37458	0.95172	2.28	4.63964	0.52388	3.75	6.39773	1.11377
3.82	5.47739	0.9612	2.32	4.74526	0.53948	3.82	6.53624	1.142
3.88	5.57879	0.96974	2.36	4.84694	0.55535	3.88	6.67383	1.17105
3.95	5.6818	0.97772	2.4	4.94911	0.57115	3.95	6.81251	1.19962
4.01	5.78356	0.98516	2.44	5.05347	0.58666	4.01	6.95434	1.22967
			2.48	5.15074	0.60144
			2.52	5.26103	0.61719
			2.56	5.36404	0.63272
			2.6	5.47039	0.64853
			2.64	5.5802	0.66491
			2.68	5.68705	0.68179
			2.72	5.79987	0.69914
			2.76	5.91547	0.71667
			2.8	6.02862	0.73398
			2.84	6.13992	0.75098
			2.88	6.25422	0.76934
			2.92	6.37198	0.78793
			2.96	6.49198	0.80685
			3	6.6115	0.82569
			3.04	6.73005	0.84523
			3.08	6.85095	0.86439
			3.12	6.96976	0.88384
			3.16	7.09135	0.90352
			3.2	7.21393	0.92379
			3.24	7.33052	0.94341
			3.28	7.45653	0.96404
			3.32	7.58035	0.98482
			3.36	7.70193	1.00607
			3.4	7.83202	1.02788
			3.44	7.95825	1.04986
			3.48	8.08751	1.07195
			3.52	8.2148	1.09342
			3.56	8.3399	1.11569
			3.6	8.47427	1.13889
			3.64	8.6022	1.16241
			3.68	8.7375	1.18633
			3.72	8.86673	1.20819
			3.76	8.99159	1.23059
			3.8	9.12356	1.25387
			3.84	9.25178	1.27701
			3.88	9.37697	1.30088
			3.92	9.51135	1.32509
			3.96	9.64114	1.34949
			4	9.7709	1.37289

## Sheet: Figure 4E
t / s	MSD	SE	MSD	SE	MSD	SE
	Medium density		Low density		High density
0.07	0.09345	0.00586	0.0979	0.00334	0.1056	0.00392
0.13	0.15936	0.01147	0.1687	0.0058	0.17257	0.00609
0.2	0.23064	0.0178	0.23833	0.00787	0.23787	0.00773
0.26	0.30534	0.02541	0.31021	0.01016	0.30406	0.00993
0.33	0.38648	0.03371	0.38084	0.01249	0.36994	0.01228
0.39	0.46895	0.04276	0.45405	0.01526	0.43647	0.01509
0.46	0.55762	0.0526	0.52663	0.01835	0.49961	0.01747
0.53	0.64808	0.06359	0.59951	0.02161	0.56518	0.01971
0.59	0.74138	0.07518	0.67277	0.02505	0.63069	0.02145
0.66	0.83761	0.08805	0.74735	0.02856	0.69457	0.02336
0.72	0.93715	0.10217	0.82392	0.03228	0.76119	0.02555
0.79	1.04063	0.11773	0.89952	0.03612	0.82587	0.02783
0.86	1.14814	0.13402	0.97623	0.03999	0.89107	0.02996
0.92	1.25858	0.15133	1.05396	0.04425	0.955	0.0325
0.99	1.37185	0.16989	1.13144	0.04854	1.02194	0.03501
1.05	1.48845	0.18881	1.21054	0.05328	1.08918	0.03753
1.12	1.60927	0.20912	1.28921	0.05808	1.15812	0.04075
1.18	1.73291	0.23069	1.36819	0.06297	1.22529	0.04356
1.25	1.85988	0.25328	1.44725	0.06808	1.29527	0.04631
1.32	1.9879	0.27684	1.52628	0.073	1.36139	0.04938
1.38	2.11951	0.30188	1.60478	0.0783	1.42627	0.05237
1.45	2.25586	0.32774	1.68249	0.08389	1.49382	0.05576
1.51	2.39623	0.35513	1.75997	0.08976	1.56296	0.05955
1.58	2.53888	0.38357	1.83858	0.09534	1.62903	0.06308
1.64	2.68693	0.41278	1.91695	0.10139	1.69756	0.06657
1.71	2.8382	0.44397	1.99748	0.10729	1.76636	0.07085
1.78	2.99199	0.47608	2.079	0.11358	1.83516	0.07515
1.84	3.14978	0.50894	2.16153	0.12	1.90428	0.07882
1.91	3.31034	0.54313	2.24402	0.1266	1.97238	0.08256
1.97	3.47292	0.57831	2.32584	0.13324	2.04231	0.08675
2.04	3.63771	0.61425	2.40855	0.1401	2.11113	0.09035
2.11	3.80895	0.6513	2.49216	0.14708	2.18022	0.09441
2.17	3.98102	0.68925	2.57474	0.15414	2.24918	0.09859
2.24	4.1573	0.72777	2.65895	0.16174	2.32005	0.10287
2.3	4.33736	0.76751	2.74281	0.16942	2.39084	0.10668
2.37	4.52036	0.80831	2.82597	0.17764	2.46006	0.11054
2.43	4.70635	0.85017	2.9097	0.18619	2.52919	0.1149
2.5	4.89779	0.89323	2.99302	0.19492	2.59763	0.11947
2.57	5.09124	0.93787	3.07547	0.20373	2.66724	0.12368
2.63	5.28926	0.98312	3.16054	0.21282	2.73694	0.12797
2.7	5.48872	1.02957	3.24599	0.22226	2.8047	0.13255
2.76	5.69219	1.0772	3.33257	0.23159	2.87425	0.13698
2.83	5.89722	1.12595	3.41892	0.24041	2.94531	0.14139
2.89	6.1015	1.17467	3.50511	0.24909	3.01805	0.14583
2.96	6.31003	1.22436	3.59114	0.25776	3.08842	0.15012
3.03	6.52326	1.27514	3.67674	0.26666	3.15887	0.15434
3.09	6.73815	1.32716	3.76365	0.27597	3.23056	0.15906
3.16	6.95446	1.37996	3.85046	0.28517	3.30085	0.1639
3.22	7.17283	1.43404	3.93687	0.29478	3.36998	0.16804
3.29	7.39338	1.48905	4.02439	0.30451	3.44084	0.17174
3.36	7.61747	1.54542	4.10859	0.31429	3.51056	0.17601
3.42	7.84622	1.60296	4.19529	0.32377	3.58211	0.18023
3.49	8.07821	1.6616	4.28049	0.33356	3.65298	0.18427
3.55	8.31462	1.72139	4.36556	0.3434	3.72251	0.18868
3.62	8.55258	1.78274	4.45207	0.35334	3.79341	0.19283
3.68	8.7934	1.84509	4.5375	0.3635	3.86509	0.197
3.75	9.03477	1.90799	4.62477	0.37361	3.93788	0.20163
3.82	9.27963	1.9728	4.71159	0.38372	4.0073	0.20593
3.88	9.52805	2.03844	4.7975	0.3936	4.07713	0.21048
3.95	9.78045	2.10542	4.88341	0.40375	4.14531	0.2143
4.01	10.0337	2.17325	4.96983	0.41389	4.21378	0.21856

## Sheet: Figure 5B
	No Fuel		Non-crosslinked, 10 mM H2O2		Crosslinked, 10 mM H2O2
t / s	MSD	SE	MSD	SE	MSD	SE
0.04	0.01175	0.00332	0.09239	0.02477	0.06217	0.00644
0.08	0.02076	0.00662	0.13179	0.02818	0.10464	0.009
0.12	0.02973	0.00998	0.17791	0.03511	0.14474	0.01039
0.16	0.03861	0.01345	0.22902	0.04071	0.18199	0.01062
0.2	0.04726	0.01694	0.26873	0.05043	0.2199	0.01033
0.24	0.0562	0.02056	0.32096	0.05528	0.25698	0.00989
0.28	0.0649	0.02423	0.36909	0.06649	0.29618	0.00992
0.32	0.07393	0.02815	0.41229	0.07459	0.334	0.01027
0.36	0.08323	0.03226	0.46464	0.0813	0.37479	0.01067
0.4	0.09291	0.0366	0.50038	0.0908	0.41545	0.01268
0.44	0.10298	0.04121	0.55304	0.09768	0.45643	0.01457
0.48	0.11333	0.04601	0.59343	0.10522	0.49687	0.01724
0.52	0.12391	0.05096	0.63432	0.11378	0.5392	0.01965
0.56	0.13478	0.0561	0.68316	0.1185	0.58378	0.02238
0.6	0.14574	0.06133	0.71448	0.12626	0.62951	0.02569
0.64	0.15657	0.0666	0.76149	0.13106	0.67377	0.03017
0.68	0.16748	0.07195	0.80435	0.13781	0.71804	0.03533
0.72	0.17847	0.0774	0.84054	0.14468	0.76324	0.04093
0.76	0.18961	0.08297	0.88946	0.14793	0.81164	0.04508
0.8	0.20069	0.08842	0.92467	0.15591	0.86101	0.04977
0.84	0.21201	0.094	0.96868	0.15945	0.91047	0.05576
0.88	0.22343	0.09962	1.01139	0.1651	0.95818	0.063
0.92	0.23495	0.10532	1.04711	0.17179	1.00621	0.07035
0.96	0.24648	0.11116	1.09022	0.17282	1.05592	0.07658
1	0.2582	0.11708	1.12511	0.18012	1.10718	0.08278
1.04	0.27002	0.123	1.16863	0.18359	1.16029	0.08877
1.08	0.28182	0.12888	1.21328	0.18839	1.2135	0.09519
1.12	0.29343	0.13474	1.24377	0.19418	1.2677	0.10138
1.16	0.30511	0.14065	1.29301	0.19647	1.32242	0.10757
1.2	0.31681	0.14652	1.32441	0.20237	1.37705	0.11533
1.24	0.32869	0.15248	1.36536	0.20594	1.43392	0.12251
1.28	0.34055	0.15843	1.40527	0.20885	1.49187	0.12994
1.32	0.35225	0.16426	1.43956	0.21625	1.54863	0.13711
1.36	0.3638	0.17002	1.48372	0.21785	1.60638	0.14537
1.4	0.37512	0.17555	1.52065	0.225	1.66262	0.15466
1.44	0.38658	0.18106	1.55951	0.22916	1.72074	0.16281
1.48	0.3977	0.18648	1.60268	0.23302	1.78007	0.17145
1.52	0.40849	0.19165	1.63614	0.24078	1.84094	0.17941
1.56	0.41943	0.19686	1.68431	0.24397	1.90259	0.1872
1.6	0.43018	0.20197	1.71837	0.25029	1.96255	0.19667
1.64	0.44053	0.2068	1.76156	0.25639	2.02405	0.20587
1.68	0.4508	0.21158	1.8076	0.26038	2.08476	0.21623
1.72	0.46061	0.21612	1.84301	0.26881	2.14823	0.22592
1.76	0.47052	0.22067	1.89191	0.27229	2.21301	0.23542
1.8	0.48052	0.22514	1.92899	0.27893	2.27764	0.2457
1.84	0.49007	0.22942	1.9709	0.28566	2.34297	0.25611
1.88	0.4995	0.23361	2.01844	0.28988	2.41005	0.26645
1.92	0.50883	0.23772	2.05349	0.29855	2.4781	0.27765
1.96	0.51807	0.24168	2.10102	0.30244	2.54624	0.28844
2	0.52714	0.24552	2.14076	0.30946	2.61538	0.29912
2.04	0.53614	0.2493	2.18085	0.31676	2.68494	0.31014
2.08	0.54502	0.25298	2.22844	0.32107	2.75502	0.32142
2.12	0.55372	0.25652	2.26501	0.33015	2.82526	0.33454
2.16	0.56244	0.26003	2.31396	0.33518	2.89616	0.34766
2.2	0.57115	0.26342	2.35734	0.34262	2.96794	0.36125
2.24	0.57974	0.2667	2.3982	0.35066	3.04361	0.37393
2.28	0.58809	0.26989	2.44886	0.35529	3.11949	0.38759
2.32	0.59631	0.27297	2.48605	0.36439	3.19513	0.40122
2.36	0.60435	0.27597	2.53565	0.36978	3.27187	0.41427
2.4	0.61215	0.27883	2.57904	0.37625	3.34882	0.42718
2.44	0.61989	0.28163	2.62039	0.38449	3.42738	0.44057
2.48	0.62766	0.28439	2.66981	0.38845	3.50678	0.4539
2.52	0.63527	0.28705	2.70883	0.39693	3.58643	0.46766
2.56	0.64298	0.28974	2.75701	0.40213	3.66739	0.48235
2.6	0.65049	0.29228	2.80248	0.408	3.74839	0.49754
2.64	0.65803	0.29479	2.84097	0.41554	3.83017	0.51288
2.68	0.66533	0.29721	2.89269	0.41973	3.9128	0.52837
2.72	0.67252	0.29953	2.93043	0.42759	3.99709	0.54401
2.76	0.67926	0.30161	2.97729	0.43287	4.0808	0.55939
2.8	0.68582	0.30363	3.02255	0.43822	4.16413	0.57597
2.84	0.69254	0.30562	3.06215	0.44622	4.2493	0.59125
2.88	0.69933	0.30766	3.11167	0.45006	4.33492	0.60733
2.92	0.70621	0.30964	3.14973	0.45767	4.42107	0.6243
2.96	0.71311	0.31163	3.19725	0.46379	4.50689	0.6418
3	0.7201	0.31365	3.24321	0.46888	4.59277	0.65859
3.04	0.72713	0.31568	3.28163	0.47694	4.67959	0.67692
3.08	0.73422	0.31772	3.33348	0.48159	4.76809	0.69466
3.12	0.7411	0.31966	3.3764	0.48982	4.85644	0.713
3.16	0.74811	0.32164	3.42414	0.4964	4.94609	0.73116
3.2	0.75538	0.32369	3.47267	0.50166	5.03541	0.74964
3.24	0.76255	0.3257	3.51192	0.51004	5.12678	0.76826
3.28	0.76972	0.32771	3.56562	0.51521	5.21796	0.78677
3.32	0.77689	0.32972	3.61132	0.52332	5.30888	0.80559
3.36	0.784	0.33171	3.65789	0.53027	5.40168	0.82552
3.4	0.79126	0.3337	3.71079	0.53608	5.49592	0.84478
3.44	0.79856	0.33575	3.75243	0.54474	5.59033	0.86373
3.48	0.8059	0.3379	3.80715	0.55045	5.68568	0.88289
3.52	0.81319	0.34001	3.85458	0.55849	5.7808	0.90238
3.56	0.82044	0.3421	3.90093	0.56583	5.87777	0.92154
3.6	0.82778	0.34427	3.95153	0.57109	5.97438	0.94113
3.64	0.83517	0.34647	3.99548	0.57997	6.07035	0.96179
3.68	0.84265	0.34869	4.05025	0.58561	6.16704	0.98233
3.72	0.85008	0.35098	4.09801	0.59299	6.2663	1.0027
3.76	0.85761	0.35334	4.14517	0.60068	6.3663	1.02336
3.8	0.86531	0.35574	4.19915	0.6063	6.46807	1.04449
3.84	0.8729	0.35811	4.24249	0.61509	6.56962	1.06652
3.88	0.88052	0.3605	4.29602	0.621	6.67039	1.08884
3.92	0.88814	0.36296	4.3461	0.62829	6.77441	1.11104
3.96	0.89586	0.36546	4.39208	0.63599	6.87789	1.13414
4	0.9035	0.3679	4.44362	0.64135	6.98207	1.15755
4.04	0.91112	0.37035	4.48762	0.65012	7.08518	1.1816
4.08	0.91888	0.37284	4.54082	0.65654	7.19073	1.2053
4.12	0.92654	0.3753	4.59272	0.66428	7.29624	1.22936
4.16	0.93419	0.37778	4.64178	0.67312	7.40261	1.25329
4.2	0.9419	0.38026	4.69626	0.67931	7.50992	1.27683
4.24	0.94939	0.38267	4.74127	0.68828	7.6184	1.30109
4.28	0.95718	0.38518	4.79294	0.69514	7.72684	1.3259
4.32	0.96464	0.38757	4.84435	0.70265	7.83491	1.35108
4.36	0.97218	0.39006	4.89154	0.71128	7.94328	1.37581
4.4	0.97973	0.39251	4.94612	0.71741	8.05234	1.40071
4.44	0.98744	0.39502	4.99283	0.72641	8.1627	1.42598
4.48	0.99519	0.39762	5.0452	0.73379	8.274	1.45057
4.52	1.00305	0.40027	5.09809	0.74126	8.38673	1.47582
4.56	1.01106	0.40287	5.14461	0.75011	8.4996	1.50116
4.6	1.01922	0.40556	5.19999	0.75679	8.61391	1.52641
4.64	1.02758	0.40837	5.24844	0.76591	8.72796	1.55194
4.68	1.03613	0.41124	5.301	0.77386	8.84308	1.57698
4.72	1.04479	0.41418	5.35334	0.78129	8.95968	1.60319
4.76	1.0534	0.41708	5.40188	0.79064	9.07546	1.62884
4.8	1.06172	0.41992	5.45591	0.7974	9.19369	1.65533
4.84	1.07004	0.42273	5.5043	0.80617	9.31083	1.68236
4.88	1.07845	0.42557	5.55687	0.81462	9.4284	1.70923
4.92	1.0868	0.42839	5.61313	0.82265	9.54604	1.73594
4.96	1.09526	0.43122	5.6622	0.83204	9.66525	1.76367
5	1.10364	0.43405	5.71673	0.83918	9.78629	1.79152
5.04	1.11196	0.43687	5.76621	0.84811	9.90748	1.81918
5.08	1.12032	0.43973	5.81885	0.85664	10.0284	1.8478
5.12	1.1284	0.4425	5.87333	0.86421	10.1504	1.87626
5.16	1.13637	0.44523	5.92176	0.87346	10.2748	1.90459
5.2	1.14431	0.44793	5.97538	0.88055	10.3996	1.93285
5.24	1.15246	0.45066	6.02512	0.88886	10.5235	1.96183
5.28	1.16059	0.4534	6.07847	0.89739	10.6487	1.99084
5.32	1.16871	0.45611	6.13526	0.9053	10.7754	2.01993
5.36	1.17719	0.459	6.18615	0.91478	10.9041	2.04909
5.4	1.1855	0.46181	6.2413	0.92239	11.034	2.0783
5.44	1.19407	0.46468	6.29328	0.93116	11.1633	2.10686
5.48	1.20255	0.46758	6.34583	0.94006	11.2922	2.13641
5.52	1.21106	0.47045	6.40298	0.94829	11.4216	2.16613
5.56	1.21936	0.47326	6.4535	0.95796	11.5528	2.19706
5.6	1.22788	0.47616	6.50972	0.96639	11.6841	2.22737
5.64	1.23643	0.47909	6.56416	0.97565	11.8153	2.25831
5.68	1.24507	0.48207	6.6188	0.98501	11.9483	2.28958
5.72	1.2538	0.4851	6.67556	0.99296	12.0831	2.32082
5.76	1.26278	0.48828	6.72771	1.00267	12.2193	2.35208
5.8	1.27172	0.49145	6.78265	1.01068	12.3556	2.38357
5.84	1.2808	0.4947	6.83565	1.01941	12.4923	2.41497
5.88	1.28964	0.49783	6.88868	1.02848	12.6319	2.44697
5.92	1.29867	0.50104	6.94553	1.03659	12.7717	2.47875
5.96	1.30763	0.50421	6.99831	1.04615	12.9132	2.51179
6	1.31682	0.50751	7.05401	1.05441	13.053	2.54498
6.04	1.32631	0.51087	7.1071	1.06334	13.1933	2.57885
6.08	1.336	0.51435	7.15872	1.07244	13.3365	2.6128
6.12	1.34569	0.51788	7.21473	1.08066	13.4801	2.64731
6.16	1.35537	0.52142	7.26734	1.09027	13.6237	2.68179
6.2	1.36522	0.52499	7.32345	1.09891	13.7701	2.71687
6.24	1.3751	0.52856	7.37786	1.10806	13.9169	2.75227
6.28	1.38477	0.53205	7.43188	1.11764	14.0643	2.78729
6.32	1.39454	0.53558	7.4878	1.12613	14.2104	2.82207
6.36	1.40439	0.53912	7.53905	1.13571	14.3575	2.8572
6.4	1.41441	0.54273	7.59204	1.14436	14.5055	2.89231
6.44	1.42476	0.54652	7.64617	1.15356	14.6542	2.92781
6.48	1.43503	0.55034	7.69895	1.16318	14.8023	2.9644
6.52	1.4453	0.55415	7.75279	1.17154	14.9525	3.00085
6.56	1.4555	0.55795	7.80502	1.181	15.1047	3.03735
6.6	1.46557	0.56171	7.86025	1.18994	15.2563	3.07336
6.64	1.47558	0.56542	7.9147	1.19913	15.4097	3.10901
6.68	1.48552	0.56912	7.96995	1.20906	15.5625	3.14625
6.72	1.49569	0.57293	8.02582	1.21783	15.7151	3.18363
6.76	1.50565	0.57665	8.07902	1.22759	15.8681	3.22078
6.8	1.51548	0.58034	8.13648	1.237	16.022	3.259
6.84	1.52539	0.58409	8.19225	1.24647	16.1775	3.29769
6.88	1.53541	0.5879	8.24706	1.25622	16.3346	3.33597
6.92	1.54548	0.59173	8.30434	1.26507	16.4933	3.37449
6.96	1.55566	0.59561	8.35858	1.27472	16.6506	3.41347
7	1.56587	0.5995	8.41543	1.28369	16.8077	3.45175
7.04	1.57602	0.60334	8.46998	1.29255	16.9676	3.49002
7.08	1.58638	0.60724	8.52512	1.30179	17.1271	3.52882
7.12	1.59688	0.61122	8.58336	1.31023	17.2866	3.56844
7.16	1.60764	0.61525	8.63834	1.31938	17.4483	3.6073
7.2	1.61865	0.61945	8.6944	1.32799	17.6117	3.647
7.24	1.63002	0.62376	8.75006	1.33697	17.7739	3.68617
7.28	1.64166	0.6282	8.80477	1.34643	17.9366	3.725
7.32	1.65366	0.63281	8.86145	1.35527	18.0999	3.76406
7.36	1.66584	0.63748	8.91423	1.36456	18.2668	3.80381
7.4	1.67777	0.64209	8.97096	1.37368	18.4346	3.84405
7.44	1.68983	0.64671	9.02771	1.38309	18.5991	3.88538
7.48	1.70187	0.6513	9.0819	1.39252	18.7657	3.92565
7.52	1.71415	0.656	9.13987	1.40132	18.9321	3.96689
7.56	1.72636	0.6607	9.19393	1.41065	19.0987	4.00852
7.6	1.73851	0.6653	9.25047	1.41933	19.2683	4.04983
7.64	1.75063	0.66991	9.30629	1.42813	19.4421	4.09205
7.68	1.76282	0.67455	9.36153	1.43733	19.6149	4.13422
7.72	1.77512	0.67923	9.41937	1.44579	19.7875	4.17667
7.76	1.7874	0.68389	9.47345	1.45473	19.9583	4.21938
7.8	1.79966	0.68855	9.53314	1.4636	20.128	4.26162
7.84	1.81177	0.69312	9.59004	1.47247	20.2998	4.30524
7.88	1.82399	0.6977	9.64471	1.48151	20.4723	4.34799
7.92	1.83597	0.70216	9.70428	1.49009	20.6459	4.39106
7.96	1.84833	0.70679	9.76233	1.49956	20.8196	4.43401
8	1.86079	0.71147	9.82028	1.50812	20.994	4.47678
8.04	1.87272	0.71593	9.88145	1.51752	21.1692	4.5203
8.08	1.88476	0.7204	9.93839	1.52674	21.3454	4.5646
8.12	1.89694	0.72492	9.99886	1.53553	21.525	4.60879
8.16	1.90922	0.72949	10.0559	1.54521	21.7053	4.65351
8.2	1.92138	0.73401	10.115	1.55419	21.8849	4.69894
8.24	1.93353	0.73851	10.1739	1.56316	22.0674	4.74353
8.28	1.946	0.74311	10.2303	1.57236	22.2498	4.78947
8.32	1.95841	0.74769	10.2883	1.5808	22.4337	4.83438
8.36	1.97072	0.75228	10.3441	1.59036	22.6179	4.87999
8.4	1.9831	0.75692	10.4022	1.59917	22.8047	4.92535
8.44	1.99551	0.7615	10.4607	1.60823	22.9907	4.97078
8.48	2.00786	0.76604	10.5151	1.61722	23.1766	5.01662
8.52	2.02044	0.77066	10.5737	1.62566	23.3607	5.06309
8.56	2.03315	0.77536	10.6296	1.63535	23.544	5.10929
8.6	2.0459	0.78006	10.6874	1.64412	23.7288	5.15529
8.64	2.05833	0.78466	10.7465	1.65296	23.9148	5.20155
8.68	2.07068	0.78924	10.8052	1.66271	24.1007	5.24831
8.72	2.08318	0.79391	10.8664	1.67141	24.2889	5.29506
8.76	2.0955	0.79849	10.9256	1.68113	24.478	5.34143
8.8	2.10772	0.80307	10.9863	1.69011	24.6665	5.3891
8.84	2.11985	0.80765	11.046	1.69877	24.8555	5.43687
8.88	2.13185	0.81217	11.1031	1.7081	25.0456	5.48412
8.92	2.14405	0.8168	11.1649	1.71644	25.238	5.53226
8.96	2.15632	0.82147	11.2232	1.72587	25.4295	5.58052
9	2.16865	0.82617	11.283	1.73466	25.621	5.62916
9.04	2.18094	0.83086	11.3432	1.74311	25.8122	5.67776
9.08	2.19342	0.83561	11.4011	1.7524	26.0086	5.72649
9.12	2.20577	0.84031	11.4604	1.76054	26.2029	5.77499
9.16	2.21806	0.84495	11.519	1.77019	26.3966	5.82393
9.2	2.23017	0.84957	11.5794	1.77937	26.5906	5.873
9.24	2.24238	0.85422	11.6412	1.78816	26.7847	5.92287
9.28	2.25479	0.85895	11.6992	1.79782	26.9781	5.97221
9.32	2.26703	0.86364	11.7633	1.80646	27.1736	6.02205
9.36	2.27951	0.86841	11.8222	1.81586	27.3709	6.07082
9.4	2.29203	0.87316	11.8838	1.82477	27.57	6.12045
9.44	2.30413	0.87779	11.9453	1.83313	27.7684	6.16989
9.48	2.31647	0.88254	12.004	1.84252	27.9667	6.2195
9.52	2.32881	0.88725	12.0674	1.85061	28.1631	6.26866
9.56	2.34158	0.89216	12.127	1.85939	28.3634	6.31925
9.6	2.35417	0.897	12.1885	1.86811	28.5624	6.36903
9.64	2.36695	0.90193	12.2528	1.87623	28.7607	6.41729
9.68	2.37945	0.90676	12.3126	1.88546	28.9608	6.46695
9.72	2.39165	0.91146	12.3771	1.89352	29.1614	6.51697
9.76	2.40358	0.91602	12.4378	1.90201	29.3636	6.56745
9.8	2.41514	0.92042	12.4987	1.91056	29.5652	6.61772
9.84	2.42667	0.92485	12.5625	1.91847	29.7677	6.66726
9.88	2.43814	0.92918	12.6221	1.92776	29.9741	6.7184
9.92	2.44972	0.93358	12.6883	1.93627	30.1822	6.7701
9.96	2.46142	0.93805	12.7505	1.9451	30.3899	6.82192
10	2.47321	0.94252	12.8116	1.95406	30.5994	6.87361

## Sheet: Figure 5C
No Fuel		Non-crosslinked, 10 mM H2O2		Crosslinked, 10 mM H2O2
X (um)	Y (um)	X / µm	Y / µm	X / µm	Y / µm
0	0	0	0	0	0
0.103093	-0.103093	-0.20833	0.20833	0	-0.10309
0.103093	-0.206186	-0.20833	0.41667	0	0
-0.206186	-0.309278	-0.41667	0.20833	-0.10309	0
-0.206186	-0.206186	-0.10417	0.41667	0	0.10309
-0.309278	-0.309278	0	-0.10417	0	0
-0.309278	-0.515464	-0.3125	0.20833	0.20619	0
-0.412371	-0.412371	0.10417	0.20833	0.10309	0.10309
-0.721649	-0.515464	0.10417	0	0.20619	0.10309
-0.927835	-0.515464	-0.52083	0.3125	0.30928	0.30928
-0.927835	-0.618557	-0.3125	0.10417	0.10309	0.30928
-0.927835	-0.618557	-0.41667	0.20833	0.10309	0.41237
-0.927835	-0.618557	-0.41667	-0.10417	0.10309	0.30928
-0.927835	-0.721649	-0.20833	0.10417	0.10309	0.10309
-0.824742	-0.618557	-0.10417	0.10417	0	0.20619
-1.13402	-0.515464	-0.10417	0.20833	0.10309	0.20619
-0.927835	-0.412371	0.10417	0.10417	-0.10309	0.20619
-0.721649	-0.309278	0	0.10417	0	0.41237
-0.721649	-0.206186	-0.20833	0.10417	0.10309	0.51546
-0.721649	-0.309278	0	0.3125	0.10309	0.30928
-0.824742	-0.412371	0.20833	0.20833	-0.20619	0.30928
-0.721649	-0.206186	-0.3125	0.41667	-0.10309	0.20619
-0.721649	-0.103093	-0.20833	0.9375	-0.10309	0.10309
-0.618557	0	0.20833	0.83333	-0.10309	0.10309
-0.721649	0.206186	0.41667	1.04167	-0.10309	0.10309
-0.721649	0.103093	0.3125	0.41667	0.10309	0.30928
-0.824742	0.103093	0.3125	0.41667	0	0.30928
-0.824742	0.103093	0.625	0.3125	-0.10309	0.30928
-1.03093	0.309278	0.20833	0.41667	0.30928	0.41237
-0.927835	0.309278	0.3125	0.52083	0.20619	0.20619
-0.927835	0.309278	0.10417	0.41667	0.20619	0.20619
-0.927835	0.412371	-0.3125	0.72917	0.20619	-0.10309
-0.618557	0.515464	-0.10417	0.625	0.10309	0
-0.618557	0.721649	-0.10417	0.41667	0.20619	0.20619
-0.618557	0.618557	0	0.10417	0.10309	-0.10309
-0.515464	0.618557	0.10417	0.3125	0.20619	0
-0.412371	0.515464	0.3125	0.41667	0.30928	0.20619
-0.412371	0.515464	0.52083	0.625	0.51546	0.30928
-0.515464	0.206186	0.52083	0.625	0.51546	0.41237
-0.412371	0.412371	0.52083	0.72917	1.03093	0.61856
-0.721649	0.515464	0.72917	0.625	0.82474	0.72165
-0.824742	0.618557	0.9375	0.625	0.92783	0.82474
-0.824742	0.721649	0.9375	0.72917	1.13402	0.92783
-0.824742	0.515464	0.83333	0.72917	1.13402	1.03093
-0.721649	0.515464	1.04167	0.52083	0.92783	1.03093
-0.618557	0.618557	1.14583	0.625	1.13402	1.03093
-0.618557	0.618557	0.9375	0.625	1.13402	1.13402
-0.515464	0.412371	1.14583	0.83333	1.34021	0.72165
-0.412371	0.515464	1.5625	0.72917	1.23711	0.72165
-0.206186	0.618557	1.66667	0.72917	1.34021	0.61856
-0.206186	0.515464	1.45833	0.83333	1.23711	0.61856
-0.309278	0.618557	1.66667	0.72917	1.4433	0.51546
-0.309278	0.721649	1.77083	0.83333	1.64949	0.51546
-0.309278	0.618557	1.5625	1.25	1.85567	0.61856
-0.206186	0.824742	1.66667	0.9375	1.95876	0.72165
-0.206186	0.927835	1.77083	0.72917	2.26804	0.72165
0	0.721649	1.97917	1.14583	2.16495	0.92783
-0.103093	0.824742	2.08333	1.04167	2.26804	0.92783
0.103093	0.824742	2.08333	1.14583	2.37113	0.82474
0.103093	0.721649	1.97917	1.14583	2.47423	0.92783
0.412371	0.721649	1.875	1.45833	2.47423	0.82474
0.309278	0.824742	1.97917	1.35417	2.57732	0.92783
0.515464	0.721649	2.1875	1.25	2.47423	0.92783
0.515464	0.618557	1.77083	1.04167	2.37113	1.03093
0.618557	0.824742	1.97917	1.35417	2.68041	1.03093
0.515464	0.927835	1.66667	1.14583	2.8866	1.13402
0.309278	0.618557	1.77083	1.25	2.7835	1.13402
0.412371	0.515464	1.875	1.25	2.8866	1.13402
0.515464	0.515464	1.77083	1.25	2.98969	1.13402
0.515464	0.618557	1.875	0.9375	3.09278	1.23711
0.618557	0.618557	1.77083	1.14583	2.98969	1.03093
0.618557	0.618557	1.875	1.04167	2.98969	1.23711
0.824742	0.515464	1.875	1.35417	3.09278	1.23711
0.824742	0.515464	1.97917	1.45833	2.98969	1.23711
0.721649	0.618557	1.875	1.14583	2.8866	1.23711
0.721649	0.721649	1.66667	1.5625	2.7835	1.23711
0.721649	0.927835	1.77083	1.45833	2.8866	1.13402
0.721649	1.13402	1.77083	1.35417	2.98969	1.23711
0.721649	1.13402	1.875	1.45833	3.19588	1.34021
1.03093	1.13402	1.77083	1.04167	3.19588	1.34021
0.824742	1.23711	1.66667	1.25	3.40206	1.34021
0.927835	1.13402	1.77083	1.35417	3.40206	1.23711
0.927835	1.23711	1.66667	1.25	3.19588	1.23711
0.927835	1.23711	1.5625	1.35417	3.19588	1.54639
1.03093	0.927835	1.66667	1.5625	3.19588	1.4433
0.927835	1.23711	1.5625	1.45833	3.19588	1.4433
0.927835	1.03093	1.45833	1.35417	3.29897	1.4433
1.03093	1.13402	1.25	1.04167	2.98969	1.34021
1.03093	1.23711	1.14583	0.9375	2.98969	1.34021
1.03093	1.23711	0.9375	0.83333	2.98969	1.4433
1.23711	1.13402	0.9375	0.83333	2.98969	1.4433
1.34021	1.34021	0.9375	0.72917	2.98969	1.34021
1.54639	1.23711	1.04167	0.72917	2.98969	1.23711
1.75258	1.13402	1.14583	0.625	3.09278	1.13402
1.64949	1.03093	1.25	0.625	2.8866	1.03093
1.75258	0.927835	1.35417	0.41667	2.98969	0.92783
1.64949	0.927835	1.45833	0.52083	3.29897	0.82474
1.54639	1.03093	1.35417	0.72917	3.40206	0.92783
1.64949	1.03093	1.14583	0.9375	3.50515	1.13402
1.75258	1.13402	1.25	1.04167	3.40206	1.23711
1.54639	1.13402	1.14583	1.14583	3.50515	1.23711
1.4433	1.13402	1.35417	0.9375	3.40206	1.4433
1.54639	1.23711	1.14583	1.04167	3.50515	1.34021
1.54639	1.13402	1.45833	1.04167	3.50515	1.23711
1.4433	1.03093	1.5625	1.25	3.50515	1.23711
1.23711	1.13402	1.5625	1.25	3.60825	1.23711
1.13402	1.13402	1.875	1.14583	3.60825	1.23711
1.23711	1.13402	1.77083	1.14583	3.91753	1.23711
1.13402	1.23711	1.875	1.04167	4.12371	1.34021
1.13402	1.23711	1.875	1.14583	4.12371	1.4433
0.927835	1.13402	1.97917	0.9375	3.91753	1.54639
0.824742	1.13402	1.97917	0.9375	4.02062	1.75258
0.927835	1.03093	2.08333	1.14583	3.91753	1.75258
0.721649	1.34021	1.77083	1.04167	3.91753	1.85567
0.927835	1.23711	1.45833	1.14583	4.12371	1.95876
1.03093	1.03093	1.35417	1.14583	4.12371	2.16495
1.13402	1.23711	1.45833	0.83333	4.2268	2.06186
1.03093	1.03093	1.5625	0.72917	4.12371	2.16495
0.721649	1.03093	1.5625	0.625	4.12371	2.26804
0.824742	1.13402	1.35417	0.52083	4.12371	2.26804
0.927835	1.03093	1.5625	0.52083	4.12371	2.37113
1.03093	0.927835	1.45833	0.41667	4.02062	2.16495
1.23711	0.927835	1.45833	0.41667	4.02062	2.37113
1.34021	0.927835	1.35417	0.3125	3.91753	2.47423
1.13402	0.927835	1.45833	0.52083	3.91753	2.57732
1.23711	0.721649	1.5625	0.41667	3.91753	2.68041
1.34021	0.618557	1.875	0.52083	4.12371	2.8866
1.34021	0.515464	1.97917	0.72917	3.91753	2.7835
1.34021	0.515464	1.77083	0.3125	3.71134	2.7835
1.4433	0.412371	1.77083	0.3125	3.60825	2.68041
1.34021	0.412371	1.875	0.41667	3.60825	2.57732
1.34021	0.309278	1.66667	0.52083	3.60825	2.7835
1.4433	0.206186	1.66667	0.52083	3.50515	2.7835
1.4433	0.412371	1.5625	0.20833	3.50515	2.8866
1.4433	0.412371	1.5625	0.3125	3.50515	2.7835
1.54639	0.412371	1.45833	0.20833	3.60825	2.7835
1.34021	0.309278	1.45833	0.3125	3.60825	2.7835
1.34021	0.618557	1.35417	0.20833	3.50515	2.7835
1.13402	0.515464	1.45833	0.41667	3.50515	2.7835
1.23711	0.515464	1.45833	0.625	3.40206	2.68041
1.13402	0.618557	1.35417	0.52083	3.29897	2.8866
1.23711	0.515464	1.45833	0.625	3.50515	2.68041
1.23711	0.515464	1.66667	0.52083	3.60825	2.7835
1.03093	0.309278	2.08333	0.72917	3.50515	2.7835
1.13402	0.515464	2.1875	0.83333	3.50515	2.8866
1.23711	0.412371	2.39583	0.625	3.40206	2.98969
1.54639	0.515464	2.39583	0.625	3.50515	2.8866
1.4433	0.515464	2.29167	0.3125	3.71134	2.98969
1.23711	0.618557	2.39583	0.52083	3.81443	2.98969
1.4433	0.412371	2.5	0.625	4.02062	3.09278
1.64949	0.618557	2.39583	0.72917	4.2268	3.40206
1.54639	0.515464	2.29167	0.83333	3.91753	3.60825
1.64949	0.412371	2.60417	0.83333	4.12371	3.50515
1.64949	0.412371	2.70833	0.9375	4.02062	3.60825
1.54639	0.618557	2.70833	0.83333	4.12371	3.29897
1.54639	0.412371	2.70833	0.9375	4.12371	3.19588
1.23711	0.515464	2.60417	0.9375	4.2268	3.29897
1.4433	0.618557	2.60417	0.83333	4.2268	3.29897
1.4433	0.515464	2.5	0.83333	4.53608	3.40206
1.4433	0.618557	2.5	0.72917	4.53608	3.60825
1.34021	0.824742	2.5	0.83333	4.53608	3.71134
1.34021	0.824742	2.60417	0.72917	4.3299	3.60825
1.23711	0.721649	2.5	0.72917	4.43299	3.50515
1.4433	0.618557	2.5	0.625	4.43299	3.50515
1.23711	0.515464	2.70833	0.72917	4.53608	3.50515
1.13402	0.412371	2.5	0.72917	4.63917	3.71134
1.23711	0.309278	2.5	0.72917	4.63917	3.81443
1.34021	0.309278	2.39583	0.72917	4.53608	4.02062
1.34021	0.206186	2.29167	0.72917	4.3299	4.02062
1.54639	0.206186	2.39583	0.9375	4.43299	4.12371
1.85567	0.103093	2.1875	1.04167	4.43299	4.12371
1.95876	0	2.08333	1.04167	4.3299	4.12371
1.95876	0	2.1875	1.04167	4.53608	3.91753
2.26804	-0.103093	2.29167	1.04167	4.43299	4.12371
2.16495	-0.309278	2.08333	0.9375	4.3299	4.2268
2.06186	-0.309278	1.97917	1.04167	4.3299	4.12371
2.06186	-0.412371	2.1875	1.04167	4.3299	4.12371
1.95876	-0.515464	2.29167	1.04167	4.2268	4.2268
2.16495	-0.618557	2.1875	1.14583	4.02062	4.12371
2.16495	-0.515464	2.1875	1.04167	4.02062	4.2268
2.16495	-0.618557	2.29167	0.9375	3.91753	4.3299
1.95876	-0.515464	2.39583	0.9375	4.02062	4.3299
2.16495	-0.618557	2.29167	0.9375	4.12371	4.2268
2.26804	-0.618557	2.39583	0.9375	4.3299	4.2268
2.16495	-0.721649	2.29167	0.9375	4.43299	4.12371
2.16495	-0.618557	2.39583	0.83333	4.74227	4.3299
2.37113	-0.515464	2.29167	1.14583	4.74227	4.53608
2.37113	-0.515464	2.39583	1.35417	4.94845	4.53608
2.37113	-0.618557	2.5	1.45833	5.05155	4.53608
2.16495	-0.618557	2.29167	1.45833	5.15464	4.53608
2.16495	-0.515464	2.1875	1.45833	4.94845	4.53608
2.06186	-0.618557	2.08333	1.5625	4.84536	4.53608
2.26804	-0.721649	2.1875	1.77083	4.94845	4.63917
2.16495	-0.721649	2.08333	1.5625	4.94845	4.63917
2.16495	-1.13402	2.08333	1.66667	4.94845	4.74227
2.26804	-1.23711	1.66667	1.66667	5.05155	4.63917
2.37113	-1.23711	1.5625	1.45833	4.94845	4.74227
2.26804	-1.23711	1.5625	1.35417	5.05155	4.94845
2.16495	-1.13402	1.66667	1.5625	5.05155	5.15464
2.26804	-0.927835	1.875	1.5625	5.05155	5.05155
2.06186	-1.03093	2.08333	1.45833	5.05155	4.94845
2.06186	-0.927835	1.97917	1.35417	4.84536	4.84536
2.06186	-0.824742	1.77083	1.35417	4.94845	4.84536
2.26804	-0.824742	1.5625	1.04167	5.05155	4.94845
2.26804	-0.927835	1.5625	1.04167	5.25773	4.94845
2.26804	-0.824742	1.45833	1.14583	5.15464	5.05155
2.26804	-0.515464	1.35417	1.35417	5.36083	5.05155
2.37113	-0.618557	1.5625	1.25	5.25773	4.94845
2.47423	-0.515464	1.5625	1.25	5.36083	4.74227
2.47423	-0.721649	1.66667	1.25	5.36083	4.84536
2.47423	-0.618557	1.77083	1.14583	5.05155	4.94845
2.57732	-0.618557	1.77083	1.14583	5.15464	4.84536
2.57732	-0.618557	2.08333	1.35417	5.05155	4.94845
2.8866	-0.618557	2.08333	1.25	5.25773	5.25773
2.7835	-0.515464	1.97917	1.14583	4.94845	5.25773
2.8866	-0.515464	1.97917	1.25	5.05155	5.05155
2.98969	-0.412371	1.875	1.04167	5.15464	4.94845
3.19588	-0.412371	2.1875	1.14583	5.25773	4.94845
3.29897	-0.618557	1.97917	1.35417	5.25773	4.84536
3.09278	-0.824742	1.77083	1.35417	5.05155	4.84536
2.98969	-0.721649	1.97917	1.25	5.36083	4.74227
2.8866	-0.618557	1.97917	1.35417	5.25773	4.84536
2.8866	-0.618557	2.08333	1.35417	5.46392	4.74227
2.98969	-0.721649	1.77083	1.35417	5.56701	4.74227
2.98969	-0.515464	1.77083	1.35417	5.36083	4.74227
3.19588	-0.412371	2.08333	1.77083	5.46392	4.84536
3.09278	-0.206186	1.66667	1.5625	5.56701	4.74227
2.98969	-0.412371	1.45833	1.5625	5.56701	4.84536
2.7835	-0.412371	1.5625	1.77083	5.56701	4.94845
2.8866	-0.412371	1.35417	1.66667	5.46392	4.74227
2.8866	-0.412371	1.14583	1.5625	5.7732	4.94845
3.09278	-0.309278	1.35417	1.66667	5.97938	5.05155
3.19588	-0.206186	1.35417	1.66667	5.97938	5.15464
3.29897	-0.206186	1.14583	1.45833	6.08247	5.15464
3.60825	-0.103093	1.04167	1.25	6.49484	5.05155
3.50515	-0.103093	0.83333	1.14583	6.39175	5.15464
3.40206	0	0.52083	1.14583	6.28866	4.94845
3.50515	0.103093	0.9375	1.04167	6.28866	4.74227
3.60825	0.103093	1.14583	0.83333	6.18557	4.94845
3.40206	0.103093	1.25	0.9375	6.18557	4.74227
3.50515	0.206186	1.35417	0.83333	6.49484	4.53608
3.50515	0.103093	1.45833	0.72917	6.70103	4.74227
3.60825	0.206186	1.875	0.9375	6.80412	4.43299
3.60825	0.309278	1.77083	1.14583	6.70103	4.3299
3.29897	0.309278	1.875	1.14583	6.80412	4.53608
3.19588	0.412371	1.77083	1.14583	6.49484	3.81443
3.29897	0.412371	1.875	1.35417	6.18557	3.71134
3.19588	0.309278	1.77083	1.45833	6.28866	3.91753
3.09278	0.309278	1.875	1.35417	6.18557	4.02062
3.19588	0.309278	1.875	1.14583	5.97938	4.12371
3.29897	0.309278	2.08333	1.35417	5.97938	4.3299
3.29897	0.206186	2.08333	1.66667	6.08247	3.91753
3.29897	0.206186	2.08333	1.66667	5.87629	3.60825
3.29897	0.309278	2.08333	1.35417	6.18557	3.60825
3.40206	0.309278	2.39583	1.45833	5.7732	4.02062
3.19588	0.309278	2.29167	1.14583	5.7732	4.53608
2.98969	0.412371	2.29167	1.04167	5.56701	4.3299
2.98969	0.206186	2.60417	1.14583	5.7732	4.63917
3.19588	0.309278	2.39583	1.25	5.7732	5.15464
3.40206	0.412371	2.29167	1.14583	5.87629	5.05155
3.29897	0.309278	2.29167	1.35417	5.56701	4.74227
3.40206	0.309278	2.39583	1.45833	5.6701	4.63917
3.29897	0.515464	2.70833	1.66667	5.46392	4.53608
3.50515	0.721649	2.8125	1.45833	5.46392	4.74227
3.60825	0.721649	2.70833	1.875	5.7732	4.74227
3.81443	0.618557	2.70833	1.875	5.56701	4.53608
3.91753	0.721649	2.91667	1.875	5.56701	4.84536
4.02062	0.618557	2.5	2.08333	5.36083	4.94845
4.02062	0.721649	2.39583	1.875	5.36083	5.15464
4.02062	0.824742	2.70833	1.875	5.46392	5.15464
4.02062	0.721649	3.125	2.1875	5.46392	4.84536
4.12371	0.515464	3.125	1.97917	5.87629	4.63917
4.43299	0.515464	3.02083	2.08333	5.97938	4.84536
4.43299	0.412371	3.02083	2.29167	6.08247	4.74227
4.2268	0.412371	3.125	2.08333	6.08247	4.63917
4.12371	0.618557	3.4375	1.875	5.97938	4.63917
4.2268	0.618557	3.4375	1.77083	5.6701	5.25773
4.2268	0.721649	3.4375	2.08333	5.6701	5.36083
4.12371	0.618557	3.64583	1.875	5.87629	5.25773
4.12371	0.721649	3.64583	1.875	6.49484	5.15464
4.2268	0.824742	3.85417	2.08333	5.97938	5.05155
4.02062	0.721649	3.64583	1.77083	6.18557	5.05155
4.02062	0.721649	4.0625	2.1875	6.28866	5.05155
4.12371	0.618557	4.16667	2.1875	6.39175	5.05155
4.12371	0.515464	4.0625	1.97917	6.39175	5.05155
4.2268	0.721649	3.85417	1.77083	6.39175	5.15464
4.2268	0.824742	3.95833	1.97917	6.28866	5.05155
4.2268	0.824742	3.75	1.77083	6.80412	5.15464
4.12371	0.824742	3.75	1.66667	6.80412	4.94845
4.12371	0.721649	3.54167	1.5625	7.1134	5.05155
4.3299	0.618557	3.64583	1.35417	7.31959	5.6701
4.43299	0.618557	3.4375	1.04167	7.42268	5.56701
4.43299	0.618557	3.4375	0.9375	7.2165	5.97938
4.3299	0.515464	3.33333	0.9375	7.42268	5.97938
4.43299	0.412371	3.75	1.04167	7.42268	6.08247
4.3299	0.515464	3.75	1.14583	7.2165	5.97938
4.43299	0.515464	3.95833	0.9375	7.2165	6.08247
4.3299	0.412371	3.75	0.83333	7.2165	6.18557
4.53608	0.618557	3.64583	0.52083	7.1134	6.28866
4.43299	0.824742	3.75	0.52083	7.31959	6.49484
4.53608	0.721649	3.64583	0.41667	7.1134	6.28866
4.74227	0.721649	3.54167	0.72917	7.42268	6.18557
4.84536	0.824742	3.54167	0.625	7.52577	6.39175
4.74227	0.824742	3.75	0.72917	7.62887	6.28866
4.43299	0.927835	3.75	0.625	7.83505	6.08247
4.2268	0.927835	3.54167	0.625	7.73196	6.08247
4.2268	0.927835	3.75	0.41667	7.73196	5.97938
4.12371	0.824742	3.85417	0.41667	8.14433	5.56701
4.12371	0.927835	4.0625	0.41667	8.04124	5.56701
4.02062	1.03093	3.95833	0.41667	7.93814	5.6701
4.2268	1.03093	3.85417	0.3125	7.93814	5.46392
4.2268	1.03093	3.95833	0.3125	7.83505	5.46392
4.3299	1.03093	3.95833	0.3125	7.01031	5.7732
4.43299	1.03093	3.75	0.20833	6.70103	5.7732
4.3299	0.927835	3.64583	0.41667	7.62887	5.56701
4.3299	0.824742	3.4375	0.3125	7.83505	5.56701
4.12371	0.721649	3.64583	0.20833	7.83505	5.46392
4.02062	0.618557	3.75	0.10417	7.83505	5.56701
4.2268	0.618557	3.64583	-0.10417	7.73196	5.56701
4.2268	0.618557	3.64583	-0.10417	7.83505	5.46392
4.12371	0.515464	3.75	-0.20833	7.83505	5.7732
4.12371	0.515464	3.64583	-0.20833	8.04124	5.7732
4.02062	0.515464	3.4375	-0.20833	8.24742	5.7732
3.91753	0.206186	3.22917	-0.3125	8.45361	5.87629
3.91753	0.412371	3.22917	-0.41667	8.35051	5.87629
3.71134	0.824742	3.22917	-0.52083	8.24742	5.7732
3.71134	0.927835	3.22917	-0.625	8.35051	5.87629
3.71134	0.927835	3.125	-0.72917	8.35051	5.87629
3.81443	0.927835	2.8125	-0.83333	8.45361	5.7732
3.81443	1.03093	2.8125	-0.83333	8.65979	5.97938
3.71134	1.23711	2.91667	-0.9375	8.14433	6.18557
3.81443	1.23711	3.22917	-0.9375	8.5567	6.08247
3.60825	1.23711	3.33333	-1.04167	8.65979	6.18557
3.71134	1.03093	3.22917	-1.35417	8.96907	6.18557
3.60825	1.23711	3.22917	-1.35417	9.07217	6.39175
3.71134	1.23711	3.125	-1.5625	8.96907	6.39175
3.81443	1.34021	3.22917	-1.5625	9.07217	6.49484
3.71134	1.54639	3.125	-1.5625	9.07217	6.70103
3.71134	1.64949	3.22917	-1.5625	9.17526	6.70103
3.81443	1.54639	3.33333	-1.45833	9.38144	6.80412
3.91753	1.64949	3.4375	-1.45833	9.27835	6.59794
4.2268	1.54639	3.54167	-1.25	9.07217	6.59794
4.2268	1.64949	3.22917	-1.25	9.17526	6.70103
4.12371	1.4433	3.4375	-1.35417	9.07217	6.80412
3.91753	1.4433	3.54167	-1.25	9.27835	6.70103
3.71134	1.64949	3.4375	-1.35417	9.48454	6.59794
3.91753	1.4433	3.33333	-1.35417	9.38144	6.49484
3.91753	1.23711	3.54167	-1.14583	9.69072	6.59794
3.81443	1.23711	3.54167	-1.35417	9.27835	6.59794
3.91753	0.927835	3.64583	-1.35417	9.58763	6.70103
3.91753	0.927835	3.95833	-1.45833	9.79381	6.49484
3.81443	0.824742	3.95833	-1.35417	9.89691	6.80412
3.60825	0.927835	3.95833	-1.25	9.79381	6.90722
3.60825	1.03093	4.16667	-1.14583	10	6.90722
3.71134	0.824742	4.27083	-1.25	9.79381	6.70103
3.50515	0.824742	4.27083	-1.35417	9.79381	6.70103
3.60825	0.927835	3.95833	-1.14583	9.69072	6.49484
3.71134	0.824742	3.85417	-1.04167	9.69072	6.28866
3.71134	1.03093	4.16667	-1.14583	9.58763	6.28866
3.81443	1.23711	4.27083	-1.14583	9.69072	6.18557
3.91753	1.34021	4.47917	-1.04167	9.79381	6.18557
4.02062	1.34021	4.47917	-1.04167	9.69072	6.08247
4.02062	1.34021	4.6875	-1.25	9.48454	6.08247
4.02062	1.34021	4.89583	-1.25	9.38144	6.28866
4.12371	1.64949	5.20833	-1.14583	9.38144	6.28866
4.12371	1.4433	5.10417	-1.45833	9.48454	6.39175
4.12371	1.34021	5	-1.14583	9.48454	6.39175
3.91753	1.34021	5	-1.04167	9.17526	6.49484
3.91753	1.34021	5.10417	-1.04167	9.48454	6.39175
3.91753	1.34021	5.10417	-0.83333	9.07217	6.39175
3.81443	1.23711	5.10417	-0.9375	9.07217	6.70103
3.71134	1.23711	5.10417	-1.25	9.17526	6.59794
3.71134	1.23711	5.10417	-1.25	9.17526	6.49484
3.50515	1.34021	5.20833	-1.35417	9.07217	6.18557
3.60825	1.4433	5.20833	-1.25	8.96907	6.18557
3.40206	1.54639	5.3125	-1.14583	9.17526	6.49484
3.40206	1.64949	5.20833	-1.25	9.07217	6.59794
3.50515	1.54639	5.41667	-1.25	9.27835	6.70103
3.71134	1.54639	5.72917	-1.14583	9.07217	6.70103
3.91753	1.54639	5.625	-1.25	9.17526	6.80412
3.91753	1.64949	5.83333	-1.35417	9.17526	6.80412
4.02062	1.64949	5.72917	-1.25	9.17526	6.90722
3.91753	1.85567	5.9375	-1.25	9.07217	6.80412
4.02062	1.75258	6.04167	-1.35417	9.07217	6.80412
3.91753	1.85567	6.45833	-1.25	9.17526	6.80412
3.91753	1.95876	6.35417	-0.9375	9.07217	7.01031
3.91753	2.16495	6.5625	-0.9375	9.07217	6.90722
4.02062	2.47423	6.25	-0.72917	9.07217	6.90722
3.71134	2.47423	6.14583	-0.625	9.07217	6.80412
3.60825	2.37113	6.25	-0.52083	9.17526	6.80412
3.71134	2.26804	6.35417	-0.625	9.17526	7.01031
3.71134	2.26804	6.5625	-0.83333	9.17526	7.2165
3.81443	2.37113	6.5625	-0.625	9.27835	7.31959
3.91753	2.47423	6.45833	-0.625	9.27835	7.42268
3.81443	2.47423	6.45833	-0.52083	9.48454	7.31959
3.81443	2.37113	6.66667	-0.3125	9.58763	7.31959
4.02062	2.57732	6.45833	-0.41667	9.58763	7.2165
3.81443	2.7835	6.45833	-0.41667	9.48454	7.42268
4.3299	2.68041	6.25	0	9.17526	7.62887
4.2268	2.7835	6.35417	-0.10417	9.27835	7.42268
4.2268	2.7835	6.35417	-0.20833	9.27835	7.31959
4.2268	2.68041	6.66667	-0.20833	9.48454	7.42268
4.3299	2.8866	6.5625	-0.10417	9.27835	7.1134
4.2268	2.8866	6.875	0.10417	9.38144	7.2165
4.43299	2.68041	6.875	0	9.48454	7.01031
4.3299	2.68041	6.66667	0	9.58763	7.1134
4.43299	2.57732	6.77083	0	9.58763	7.01031
4.43299	2.57732	6.77083	0	9.79381	6.90722
4.63917	2.68041	6.875	0.20833	9.27835	7.1134
4.43299	2.47423	7.29167	0.20833	9.27835	7.31959
4.53608	2.57732	7.60417	0.20833	9.27835	7.42268
4.43299	2.68041	7.29167	0.10417	9.79381	7.2165
4.74227	2.68041	7.39583	0.20833	9.48454	7.42268
4.84536	2.7835	7.5	0	9.27835	7.31959
4.74227	2.7835	7.5	0.20833	9.38144	7.2165
4.94845	2.7835	7.70833	0.3125	9.48454	7.31959
5.05155	2.7835	7.70833	0.52083	9.48454	7.42268
5.15464	2.7835	7.70833	0.52083	9.17526	7.1134
5.36083	2.57732	7.70833	0.52083	9.17526	7.31959
5.36083	2.57732	7.8125	0.41667	9.48454	7.01031
5.46392	2.7835	7.8125	0.52083	9.38144	7.42268
5.46392	2.68041	7.8125	0.3125	9.27835	7.73196
5.46392	2.68041	7.91667	0.41667	9.48454	7.83505
5.6701	2.7835	7.91667	0.3125	9.69072	7.83505
5.7732	2.8866	8.02083	0.3125	9.69072	7.83505
5.6701	2.8866	7.70833	0.3125	9.58763	8.14433
5.56701	2.98969	7.8125	0.3125	9.58763	8.04124
5.6701	2.7835	7.91667	0.41667	9.48454	8.04124
5.56701	2.7835	8.02083	0.3125	9.27835	8.14433
5.6701	2.7835	7.70833	0.52083	9.17526	8.14433
5.87629	2.8866	7.70833	0.625	9.07217	8.14433
5.97938	2.8866	8.125	0.3125	9.17526	8.14433
5.97938	2.8866	8.02083	0.52083	9.27835	8.14433
5.87629	2.7835	8.125	0.52083	9.17526	8.14433
6.08247	2.68041	8.02083	0.72917	9.38144	8.14433
5.87629	2.57732	8.4375	0.3125	9.38144	8.04124
5.6701	2.68041	8.4375	0.3125	9.27835	7.93814
5.7732	2.68041	8.33333	0.72917	9.48454	8.24742
5.7732	2.68041	8.54167	0.625	9.69072	8.24742
5.87629	2.7835	8.33333	0.9375	9.69072	8.35051
5.97938	2.68041	8.54167	1.14583	9.89691	8.35051
5.87629	2.68041	8.64583	1.35417	10.1031	8.45361
5.87629	2.7835	8.95833	1.35417	10	8.5567
5.87629	2.57732	9.0625	1.14583	9.89691	8.45361
5.87629	2.57732	9.0625	1.25	9.69072	8.45361
5.87629	2.57732	8.85417	1.35417	9.79381	8.76289
5.7732	2.68041	9.0625	1.35417	9.69072	9.07217
5.6701	2.8866	8.95833	1.25	9.48454	9.07217
5.6701	2.8866	8.85417	1.35417	9.48454	9.17526
5.7732	2.98969	8.85417	1.25	9.69072	9.17526
5.6701	3.09278	8.85417	1.25	9.69072	9.27835
5.87629	3.29897	8.95833	1.14583	9.69072	9.17526
5.7732	3.19588	9.27083	0.83333	9.58763	9.17526
5.56701	3.40206	9.16667	1.04167	9.58763	9.07217
5.6701	3.40206	9.0625	0.9375	9.69072	9.07217
5.6701	3.40206	8.95833	0.83333	9.48454	8.96907
5.56701	3.40206	9.27083	1.35417	9.58763	8.96907
5.6701	3.19588	8.85417	1.25	9.69072	8.96907
5.7732	3.40206	8.75	1.25	9.79381	9.07217
5.87629	3.40206	8.95833	1.35417	9.69072	9.17526
5.97938	3.29897	8.95833	1.25	9.89691	9.07217
5.87629	3.19588	9.0625	1.35417	9.89691	9.07217
5.87629	3.40206	8.95833	1.35417	9.89691	9.07217
5.7732	3.29897	8.95833	1.14583	9.58763	9.27835
5.7732	3.19588	9.16667	1.14583	9.58763	9.48454
5.7732	3.19588	8.95833	1.14583	9.69072	9.48454
5.87629	3.09278	9.0625	1.14583	9.58763	9.38144
5.87629	3.29897	9.27083	1.14583	9.69072	9.48454
5.87629	2.8866	9.0625	1.04167	9.79381	9.58763
5.7732	2.7835	9.16667	0.9375	9.79381	9.69072
5.6701	2.98969	9.375	1.25	9.79381	9.69072
5.56701	2.98969	9.27083	0.9375	10	9.79381
5.6701	3.09278	9.375	1.04167	10	9.89691
5.6701	2.98969	9.58333	0.625	10.2062	10
5.6701	3.19588	9.47917	0.9375	10.2062	10.2062
5.6701	3.19588	9.375	1.04167	10.2062	10.1031
5.87629	3.29897	9.47917	1.25	10.2062	10.3093
5.6701	3.29897	9.47917	0.9375	10.2062	10.5155
5.7732	3.19588	9.79167	0.83333	10.4124	10.4124
5.6701	3.19588	9.375	0.83333	10.5155	10.4124
5.87629	2.8866	9.89583	1.35417	10.6186	10.5155
5.97938	2.8866	9.89583	0.83333	10.7217	10.5155
5.97938	2.7835	9.89583	1.14583	10.7217	10.5155
5.87629	2.8866	9.6875	0.83333	10.9278	10.6186
5.87629	2.98969	9.6875	1.04167	10.9278	10.6186
5.87629	2.98969	9.6875	0.83333	10.9278	10.6186
5.97938	3.09278	9.89583	1.25	10.8247	10.7217
6.18557	3.19588	10.2083	1.45833	10.9278	10.6186
6.08247	3.40206	10.2083	1.66667	10.8247	10.6186
5.7732	3.29897	10.3125	1.25	10.9278	10.8247
5.6701	3.40206	10.2083	1.14583	10.8247	10.8247
5.7732	3.40206	10.1042	1.14583	10.9278	10.7217
5.6701	3.29897	10.2083	1.14583	11.134	10.7217
5.7732	3.29897	10.3125	1.35417	11.0309	10.7217
5.7732	3.19588	10.5208	1.35417	11.134	10.7217
5.56701	3.19588	10.4167	1.5625	11.134	10.8247
5.6701	3.29897	10.5208	1.66667	10.9278	10.9278
5.6701	3.50515	10.4167	1.66667	10.9278	11.0309
5.6701	3.50515	10.5208	2.08333	10.8247	11.134
5.6701	3.40206	10.625	1.77083	11.0309	11.134
5.56701	3.40206	10.625	1.875	11.0309	11.0309
5.6701	3.40206	10.4167	1.66667	11.0309	11.134
5.6701	3.29897	10.625	1.77083	11.0309	11.4433
5.7732	3.29897	10.3125	1.66667	11.2371	11.3402
5.97938	3.19588	10.4167	1.97917	11.134	11.134
5.87629	3.09278	10.3125	1.875	11.0309	11.134
5.7732	3.19588	10.2083	1.77083	11.134	11.2371
5.87629	3.19588	10.1042	1.77083	11.134	11.4433
5.7732	3.40206	9.79167	1.66667	11.134	11.3402
5.6701	3.19588	10.2083	1.97917	11.134	11.3402
5.6701	3.19588	10.2083	1.77083	11.2371	11.4433
5.56701	3.19588	10.3125	1.77083	11.134	11.4433
5.6701	3.40206	10.3125	1.875	11.134	11.3402
5.87629	3.40206	10.2083	1.77083	11.0309	11.2371
5.87629	3.19588	10	1.875	10.9278	11.2371
5.97938	3.09278	10	1.875	11.0309	11.3402
6.08247	3.09278	10	2.39583	11.2371	11.4433
6.18557	3.19588	10.1042	1.875	11.4433	11.5464
6.08247	3.40206	10.3125	2.1875	11.5464	11.5464
6.18557	3.19588	10.4167	1.875	11.5464	11.5464
6.18557	3.19588	10.5208	1.875	11.4433	11.5464
6.18557	3.19588	10.3125	1.77083	11.6495	11.4433
5.97938	2.98969	10.3125	1.97917	11.4433	11.6495
5.97938	2.7835	10.3125	1.97917	11.8557	11.6495
6.08247	2.8866	10.3125	2.08333	11.8557	11.6495
5.97938	2.7835	10.3125	2.08333	11.8557	11.6495
5.97938	2.7835	10.4167	1.875	11.6495	11.7526
5.97938	2.7835	10.2083	2.08333	11.7526	11.7526
5.97938	2.7835	10.2083	2.08333	11.7526	11.6495
5.7732	2.8866	10.2083	1.875	11.6495	11.5464
5.87629	2.8866	10.1042	2.08333	11.8557	11.7526
5.7732	2.8866	9.89583	2.5	11.9588	11.7526
5.87629	2.8866	10	2.5	11.9588	11.5464
5.97938	2.98969	9.89583	2.60417	11.8557	11.6495
5.87629	3.09278	10.1042	2.60417	11.7526	11.6495
5.87629	3.09278	10.1042	2.60417	11.8557	11.6495
5.97938	2.98969	10.1042	2.60417	11.9588	11.4433
5.97938	3.19588	10.1042	2.39583	11.8557	11.4433
5.97938	3.29897	10.1042	2.29167	11.8557	11.5464
5.97938	3.19588	10.1042	2.60417	11.7526	11.5464
6.08247	3.09278	9.89583	2.60417	11.7526	11.5464
5.97938	2.98969	10	2.60417	11.7526	11.6495
5.97938	3.09278	10	2.70833	11.9588	11.4433
5.97938	2.8866	10.1042	2.70833	11.9588	11.4433
5.7732	3.09278	9.89583	2.5	12.0619	11.2371
5.87629	3.09278	10.3125	2.60417	11.9588	10.9278
5.87629	3.09278	10.1042	2.70833	11.9588	10.9278
5.97938	2.98969	10.1042	2.60417	11.8557	11.0309
5.87629	2.8866	10.1042	2.5	11.8557	11.134
5.7732	2.98969	10.2083	2.5	11.8557	11.134
5.56701	2.8866	10.2083	2.39583	11.8557	10.9278
5.56701	2.8866	10	2.39583	12.0619	10.8247
5.56701	2.8866	10	2.60417	12.268	10.8247
5.46392	2.98969	10.1042	2.60417	12.3711	11.134
5.46392	3.09278	10.4167	2.5	12.4742	10.9278
5.25773	2.98969	10.5208	2.39583	12.4742	11.0309
5.25773	2.8866	10.5208	2.29167	12.5773	11.0309
5.25773	2.68041	10.5208	2.29167	12.5773	11.134
5.25773	2.68041	10.4167	2.1875	12.8866	11.2371
5.15464	2.68041	10.4167	2.1875	13.0928	11.2371
5.15464	2.8866	10.3125	2.08333	12.9897	11.2371
5.05155	2.7835	10.2083	1.875	12.8866	11.134
5.15464	2.57732	10.4167	2.1875	12.9897	11.134
5.15464	2.47423	10.2083	2.08333	13.0928	11.2371
5.25773	2.47423	10.1042	2.1875	12.8866	11.2371
5.15464	2.37113	10.3125	1.97917	12.9897	11.3402
5.15464	2.26804	10.4167	1.97917	12.7835	11.3402
5.05155	2.16495	10.7292	1.97917	12.5773	11.3402
4.94845	2.16495	10.7292	2.29167	12.6804	11.2371
5.05155	2.16495	10.7292	2.29167	12.7835	11.134
5.05155	2.06186	10.8333	2.39583	12.6804	11.134
5.15464	2.37113	10.7292	2.39583	12.6804	11.0309
5.15464	2.47423	10.4167	2.5	12.7835	11.2371
5.25773	2.68041	10.4167	2.70833	12.8866	11.134
5.36083	2.57732	10.4167	2.8125	12.9897	11.134
5.15464	2.37113	10.3125	2.91667	12.9897	11.3402
5.15464	2.47423	10.3125	3.02083	13.0928	11.134
5.25773	2.57732	10.4167	3.02083	13.1959	11.0309
5.36083	2.57732	10.5208	3.02083	13.0928	11.3402
5.46392	2.7835	10.625	2.91667	13.299	11.4433
5.46392	2.68041	10.7292	2.8125	13.299	11.5464
5.56701	2.7835	10.625	2.60417	13.4021	11.9588
5.36083	2.7835	10.8333	2.5	13.4021	11.9588
5.25773	2.8866	10.9375	2.5	13.5052	12.0619
5.05155	2.98969	10.8333	2.60417	13.5052	11.8557
5.25773	2.7835	10.7292	2.60417	13.7113	11.9588
5.15464	2.7835	10.7292	2.60417	13.8144	11.9588
5.25773	3.09278	10.8333	2.70833	14.0206	11.9588
5.36083	3.29897	11.0417	2.70833	14.2268	11.9588
5.25773	3.19588	11.3542	2.70833	14.2268	12.0619
5.36083	3.29897	11.3542	2.60417	14.3299	12.1649
5.25773	3.50515	11.3542	2.70833	14.3299	12.0619
5.05155	3.50515	11.4583	2.70833	14.2268	12.0619
5.15464	3.40206	11.3542	2.60417	14.2268	11.9588
4.94845	3.40206	11.4583	2.70833	14.0206	11.9588
4.84536	3.29897	11.4583	2.70833	14.1237	12.1649
4.84536	3.19588	11.5625	2.60417	14.2268	12.1649
4.74227	3.09278	11.5625	2.5	14.3299	12.1649
4.63917	3.19588	11.25	2.5	14.2268	12.0619
4.63917	3.09278	11.1458	2.5	14.1237	11.9588
4.94845	3.09278	11.1458	2.5	14.2268	11.9588
4.94845	2.98969	11.1458	2.5	14.1237	11.8557
5.05155	2.8866	11.0417	2.5	14.2268	11.9588
5.05155	2.98969	11.1458	2.29167	14.3299	11.7526
5.05155	3.09278	11.3542	2.29167	14.2268	11.8557
5.25773	3.29897	11.25	2.1875	14.0206	11.6495
5.25773	3.40206	11.25	2.29167	14.1237	11.3402
5.46392	3.29897	11.0417	2.39583	14.2268	11.5464
5.36083	3.09278	10.8333	2.29167	14.3299	11.4433
5.56701	3.09278	10.7292	2.39583	14.433	11.6495
5.46392	3.19588	10.8333	2.29167	14.3299	11.6495
5.56701	3.19588	10.8333	1.97917	14.5361	11.6495
5.36083	3.19588	10.7292	1.97917	14.5361	11.8557
5.36083	3.29897	10.625	1.97917	14.7423	11.9588
5.46392	3.29897	10.4167	1.66667	14.8454	11.8557
5.46392	3.09278	10.3125	1.5625	14.7423	11.7526
5.6701	3.09278	10.3125	1.5625	14.8454	11.7526
5.87629	3.19588	10.4167	1.77083	15.1546	11.7526
5.87629	2.98969	10.625	1.66667	15.3608	11.6495
5.7732	3.09278	10.625	1.875	15.3608	11.5464
5.87629	3.09278	10.4167	1.77083	15.3608	11.4433
5.87629	3.29897	10.4167	1.77083	15.4639	11.2371
5.7732	3.29897	10.3125	1.66667	15.3608	11.134
5.87629	3.19588	10.1042	1.45833	15.4639	11.134
5.97938	2.98969	10.1042	1.5625	15.4639	11.2371
5.7732	3.09278	10.2083	1.5625	15.2577	11.2371
5.56701	2.98969	10.1042	1.66667	15.2577	11.2371
5.46392	3.09278	9.58333	1.875	15.1546	11.3402
5.56701	3.09278	9.58333	1.875	14.9484	11.3402
5.6701	3.09278	9.58333	1.77083	14.8454	11.4433
5.7732	3.09278	9.6875	1.77083	14.7423	11.5464
5.97938	2.98969	9.58333	1.77083	14.9484	11.3402
5.87629	2.8866	9.89583	1.77083	15.0516	11.3402
5.97938	2.8866	9.89583	1.5625	15.3608	11.2371
6.18557	3.09278	10.1042	1.5625	15.3608	11.3402
5.97938	3.29897	10.1042	1.45833	15.4639	11.4433
6.18557	3.40206	9.89583	1.45833	15.3608	11.5464
6.28866	3.40206	10.1042	1.66667	15.3608	11.7526
6.39175	3.40206	10	1.77083	15.4639	11.7526
6.49484	3.50515	10.1042	1.875	15.3608	11.8557
6.39175	3.60825	10.3125	1.875	15.3608	11.8557
6.49484	3.60825	10.4167	1.875	15.1546	12.0619
6.59794	3.50515	10.2083	1.875	15.2577	12.0619
6.70103	3.71134	10.5208	1.77083	15.4639	12.0619
6.59794	3.71134	10.4167	1.66667	15.567	12.1649
6.70103	3.71134	10.5208	1.5625	15.6701	12.0619
6.49484	3.81443	10.625	1.5625	15.6701	11.8557
6.28866	3.91753	10.625	1.45833	15.7732	12.0619
6.18557	4.02062	10.625	1.35417	15.7732	12.0619
6.39175	4.02062	10.625	1.45833	15.7732	11.9588
6.49484	3.81443	10.7292	1.45833	15.567	11.9588
6.49484	3.81443	10.7292	1.35417	15.7732	12.0619
6.49484	3.71134	10.8333	1.35417	15.8763	12.1649
6.49484	3.71134	10.8333	1.45833	15.7732	12.3711
6.49484	3.81443	10.9375	1.45833	15.6701	12.3711
6.39175	3.60825	10.9375	1.66667	15.567	12.4742
6.49484	3.60825	11.1458	1.5625	15.7732	12.4742
6.39175	3.60825	11.25	1.45833	15.6701	12.4742
6.39175	3.60825	11.0417	1.45833	15.6701	12.5773
6.39175	3.81443	10.9375	1.66667	15.7732	12.6804
6.70103	3.81443	11.1458	1.77083	15.9794	12.6804
6.70103	3.91753	11.3542	1.97917	15.6701	12.3711
6.90722	4.02062	11.25	1.77083	15.9794	12.4742
6.80412	3.81443	11.25	1.97917	15.7732	12.3711
6.80412	3.81443	11.25	1.97917	16.2887	12.3711
6.80412	3.81443	11.3542	2.08333	16.0825	12.1649
6.80412	4.02062	11.25	1.97917	16.0825	11.9588
6.70103	4.02062	11.3542	2.08333	16.0825	12.268
6.70103	3.81443	11.1458	2.08333	16.2887	12.3711
6.49484	3.91753	11.1458	2.1875	16.0825	12.1649
6.49484	4.02062	11.25	2.08333	16.3917	12.1649
6.49484	3.91753	11.25	2.08333	16.2887	12.268
6.59794	4.02062	11.3542	1.97917	16.0825	12.3711
6.80412	4.02062	11.25	1.5625	16.0825	12.0619
6.70103	4.02062	11.1458	1.35417	16.0825	11.9588
6.80412	4.02062	11.25	1.14583	16.0825	12.0619
6.59794	4.12371	11.5625	1.04167	16.0825	12.268
6.70103	4.02062	11.4583	1.04167	16.0825	12.4742
6.80412	3.91753	11.6667	1.04167	16.3917	12.5773
6.80412	4.02062	11.4583	1.04167	16.3917	12.4742
6.80412	3.91753	11.5625	1.04167	16.3917	12.1649
6.80412	3.81443	11.6667	1.04167	16.3917	12.3711
6.70103	3.81443	11.6667	1.04167	16.5979	12.4742
7.01031	3.71134	11.6667	1.04167	16.701	12.268
7.1134	3.91753	11.5625	1.04167	16.701	12.6804
7.01031	3.91753	11.5625	1.25	16.701	12.4742
6.90722	3.91753	11.7708	1.14583	16.5979	12.3711
6.80412	4.12371	11.875	1.04167	16.3917	12.268
6.39175	4.2268	11.9792	1.14583	16.5979	11.8557
6.39175	4.12371	11.875	1.14583	16.5979	11.8557
6.90722	4.3299	11.9792	1.14583	16.701	12.0619
6.90722	4.2268	12.0833	0.9375	16.5979	12.7835
7.01031	4.2268	11.9792	0.83333	16.8041	12.5773
7.52577	4.12371	11.9792	0.83333	16.5979	12.3711
7.52577	4.12371	11.9792	0.83333	16.701	12.5773
7.62887	4.12371	11.7708	0.72917	16.701	12.8866
7.52577	4.2268	11.7708	0.625	16.8041	12.1649
7.52577	4.3299	11.7708	0.625	16.8041	12.1649
7.31959	4.43299	11.875	0.72917	17.0103	12.4742
7.2165	4.3299	11.875	0.625	17.1134	12.4742
7.42268	4.2268	11.6667	0.52083	17.3196	12.4742
7.52577	4.02062	11.875	0.41667	17.1134	12.7835
7.52577	3.91753	11.6667	0.52083	17.2165	12.8866
7.42268	4.12371	11.5625	0.625	17.4227	12.8866
7.73196	3.91753	11.5625	0.625	17.5258	13.0928
7.83505	3.91753	11.6667	0.72917	17.5258	13.0928
7.83505	3.91753	11.5625	0.625	17.732	12.9897
7.83505	4.02062	11.5625	0.625	17.732	12.9897
7.83505	4.02062	11.25	1.04167	17.9381	13.5052
7.73196	3.91753	11.3542	0.9375	18.0412	13.6082
7.93814	3.91753	11.5625	1.14583	17.6289	13.5052
7.73196	3.81443	11.6667	1.04167	17.732	13.5052
7.83505	3.81443	11.7708	1.14583	17.732	14.0206
7.73196	3.91753	11.9792	1.04167	17.835	13.7113
7.52577	3.91753	11.875	1.25	17.6289	14.0206
7.42268	4.12371	11.7708	1.04167	17.732	14.3299
7.52577	4.2268	11.7708	1.04167	17.4227	14.0206
7.62887	4.12371	11.9792	1.14583	17.6289	13.8144
7.62887	4.02062	11.9792	0.9375	17.6289	13.9175
7.52577	4.12371	11.9792	0.9375	17.6289	13.6082
7.62887	4.3299	11.875	0.83333	17.835	13.9175
7.62887	4.12371	11.875	0.83333	17.9381	13.4021
7.62887	4.2268	11.7708	0.9375	18.1443	13.7113
7.73196	4.3299	11.7708	0.83333	17.9381	13.4021
7.83505	4.3299	11.7708	0.72917	18.1443	13.7113
7.73196	4.3299	11.875	0.52083	17.9381	13.8144
7.62887	4.43299	11.875	0.41667	18.0412	13.299
7.52577	4.3299	11.875	0.52083	18.2474	13.4021
7.62887	4.43299	11.875	0.52083	18.5567	13.6082
7.42268	4.43299	11.875	0.3125	18.7629	13.299
7.2165	4.53608	11.9792	0.52083	18.9691	13.1959
7.2165	4.43299	12.0833	0.72917	19.2783	13.8144
7.31959	4.53608	12.2917	0.83333	19.1753	13.5052
7.31959	4.53608	12.0833	1.14583	19.2783	13.9175
7.31959	4.43299	12.1875	1.04167	19.1753	13.1959
7.52577	4.43299	12.0833	1.04167	19.1753	13.299
7.73196	4.43299	11.9792	0.625	19.2783	13.299
7.93814	4.3299	11.9792	0.72917	19.2783	13.4021
8.04124	4.43299	11.9792	1.14583	19.2783	13.4021
8.14433	4.43299	11.875	1.04167	19.0722	13.6082
8.14433	4.63917	11.875	1.14583	19.2783	13.6082
8.04124	4.63917	11.9792	0.9375	19.6907	13.6082
7.83505	4.53608	12.0833	0.9375	19.5876	13.5052
7.83505	4.53608	12.1875	1.25	19.6907	14.2268
7.73196	4.63917	12.1875	1.14583	19.4845	13.6082
7.62887	4.74227	12.1875	1.14583	19.3814	13.6082
7.62887	4.84536	12.3958	1.35417	19.4845	13.8144
7.62887	4.84536	12.1875	1.25	19.0722	13.8144
7.73196	4.84536	12.3958	1.14583	19.3814	13.8144
7.62887	4.94845	12.2917	1.25	19.1753	13.8144
7.83505	4.94845	12.1875	1.14583	19.3814	14.3299
7.73196	5.15464	12.1875	0.9375	19.4845	14.3299
7.73196	5.15464	12.2917	1.45833	19.2783	13.8144
7.62887	5.05155	12.5	1.35417	19.1753	13.8144
7.42268	5.05155	12.2917	1.25	18.9691	13.9175
7.31959	5.05155	12.2917	1.25	19.4845	14.1237
7.31959	5.05155	12.2917	1.35417	19.1753	13.8144
7.42268	5.05155	12.1875	1.14583	18.866	13.8144
7.42268	4.94845	12.2917	1.25	19.2783	13.4021
7.62887	5.25773	12.1875	1.25	19.1753	13.7113
7.62887	5.05155	12.2917	1.25	19.0722	13.8144
7.62887	5.05155	12.0833	1.35417	19.2783	14.2268
7.73196	5.15464	11.9792	1.35417	19.1753	14.5361
7.62887	4.94845	12.0833	1.5625	19.2783	14.6392
7.73196	5.05155	12.0833	1.45833	19.1753	14.6392
7.93814	4.84536	11.7708	1.35417	19.3814	14.7423
8.04124	4.94845	11.9792	1.45833	19.5876	14.8454
8.04124	4.94845	11.9792	1.5625	19.6907	14.9484
7.93814	5.05155	12.0833	1.5625	19.6907	15.1546
8.04124	5.05155	12.1875	1.5625	20	15.2577
8.14433	5.15464	12.2917	1.5625	19.7938	15.3608
7.93814	5.15464	12.3958	1.5625	19.8969	15.6701
8.04124	5.36083	12.2917	1.5625	19.7938	15.7732
8.04124	5.36083	12.3958	1.45833	19.4845	15.9794
7.93814	5.25773	12.6042	1.45833	19.5876	15.8763
7.93814	5.15464	12.6042	1.45833	19.5876	15.7732
7.93814	5.15464	12.6042	1.45833	19.6907	15.8763
8.04124	5.15464	12.6042	1.5625	19.6907	15.8763
7.93814	5.15464	12.6042	1.45833	19.6907	15.9794
8.04124	5.05155	12.6042	1.35417	19.6907	15.9794
7.93814	5.05155	12.7083	1.35417	20	15.8763
7.93814	5.05155	12.7083	1.35417	19.6907	15.7732
7.93814	4.94845	12.7083	1.25	19.5876	15.567
7.73196	4.94845	12.9167	1.14583	19.7938	15.567
7.62887	4.84536	13.0208	1.14583	19.7938	15.7732
7.93814	4.84536	13.125	1.04167	19.7938	15.567
8.04124	4.74227	13.2292	1.04167	20.3093	15.4639
7.93814	4.94845	13.125	1.14583	20.1031	16.0825
7.83505	4.84536	13.0208	1.04167	20.1031	15.9794
7.83505	4.94845	13.2292	1.14583	20	15.9794
7.93814	4.84536	13.125	1.25	20.2062	16.1856
7.93814	4.84536	13.125	1.14583	20.1031	16.3917
7.93814	4.74227	13.125	0.9375	20.2062	16.2887
7.83505	4.74227	13.4375	0.72917	20.2062	16.2887
7.93814	4.63917	13.125	0.9375	20.3093	16.2887
7.93814	4.63917	13.125	0.72917	20.3093	16.3917
7.83505	4.63917	12.9167	0.52083	20.2062	16.2887
7.73196	4.84536	12.8125	0.52083	20.2062	16.3917
7.62887	4.74227	12.9167	0.41667	20.3093	16.1856
7.62887	4.63917	12.9167	0.41667	20.4124	16.0825
7.62887	4.53608	13.0208	0.52083	20.5155	16.2887
7.73196	4.63917	13.0208	0.625	20.6186	16.3917
7.73196	4.43299	12.9167	0.625	20.7217	16.3917
7.83505	4.63917	13.125	0.83333	20.6186	16.4948
8.04124	4.2268	13.0208	0.9375	20.5155	16.5979
7.93814	4.02062	13.4375	0.83333	20.6186	16.4948
7.93814	3.81443	13.125	0.9375	20.5155	16.5979
7.93814	3.60825	13.4375	1.04167	20.6186	16.4948
7.83505	3.81443	13.3333	1.14583	20.7217	16.3917
7.62887	3.81443	13.2292	1.14583	20.6186	16.4948
7.83505	3.91753	13.5417	1.14583	20.7217	16.4948
7.73196	3.91753	13.4375	1.25	20.7217	16.701
7.73196	3.81443	13.5417	1.25	20.6186	16.5979
7.73196	3.81443	13.3333	1.35417	20.6186	16.8041
7.73196	3.60825	13.6458	1.35417	20.8247	16.8041
7.73196	3.60825	13.3333	1.35417	20.8247	16.8041
7.83505	3.60825	13.4375	1.35417	20.9278	16.8041
7.52577	3.71134	13.3333	1.25	20.7217	16.9072
7.73196	3.50515	13.2292	1.14583	20.9278	16.8041
7.62887	3.40206	13.4375	0.9375	20.8247	16.8041
7.73196	3.60825	13.5417	0.83333	21.134	16.8041
7.52577	3.81443	13.3333	0.9375	21.2371	16.9072
7.62887	3.91753	13.5417	0.83333	21.134	17.1134
7.42268	3.91753	13.5417	0.9375	21.0309	17.1134
7.52577	3.91753	13.5417	1.14583	21.0309	17.2165
7.62887	4.12371	13.5417	1.14583	21.0309	17.3196
7.62887	4.2268	13.3333	1.35417	21.0309	17.4227
7.62887	4.2268	13.4375	1.14583	21.0309	17.4227
7.73196	4.02062	13.5417	1.14583	21.134	17.4227
7.73196	3.91753	13.4375	0.83333	21.134	17.3196
7.73196	3.91753	13.2292	0.83333	21.2371	17.2165
7.62887	3.91753	13.125	0.83333	21.2371	17.3196
7.62887	4.12371	13.125	1.04167	21.3402	17.5258
7.52577	4.2268	13.125	1.04167	21.2371	17.4227
7.31959	4.3299	12.9167	0.83333	21.2371	17.4227
7.31959	4.2268	13.125	0.9375	21.2371	17.6289
7.31959	4.12371	13.2292	1.04167	21.2371	17.6289
7.31959	4.02062	13.125	1.04167	21.4433	17.5258
7.42268	4.02062	13.0208	1.14583	21.134	17.5258
7.1134	3.91753	12.7083	1.14583	21.2371	17.6289
7.31959	3.91753	12.8125	0.9375	21.3402	17.835
7.2165	3.91753	13.0208	0.83333	21.3402	17.9381
7.01031	4.02062	13.0208	0.9375	21.3402	17.732
7.01031	4.2268	13.0208	1.04167	21.2371	17.732
7.01031	4.12371	13.0208	0.9375	21.2371	17.835
6.90722	4.12371	12.7083	1.04167	21.4433	18.0412
6.90722	4.2268	12.9167	0.83333	21.4433	17.835
6.80412	4.2268	12.9167	0.9375	21.2371	17.9381
6.90722	4.3299	12.9167	0.72917	21.134	17.835
6.90722	4.43299	12.9167	0.9375	21.2371	17.732
6.90722	4.3299	12.9167	0.83333	21.2371	17.732
6.80412	4.2268	13.125	0.83333	21.3402	17.732
6.90722	4.2268	12.9167	0.83333	21.2371	18.0412
6.90722	4.2268	12.9167	0.83333	21.3402	18.1443
6.80412	4.2268	12.9167	1.04167	21.3402	18.0412
6.80412	4.2268	12.9167	1.14583	21.3402	18.1443
7.1134	4.12371	12.9167	1.45833	21.2371	18.2474
7.2165	4.2268	12.8125	1.45833	21.134	18.1443
7.2165	4.12371	12.9167	1.35417	21.134	18.0412
7.42268	4.12371	12.9167	1.25	21.2371	18.1443
7.42268	4.2268	12.9167	1.14583	21.3402	18.2474
7.52577	4.2268	13.0208	1.14583	21.2371	18.2474
7.62887	4.02062	13.125	1.14583	21.3402	18.1443
7.62887	3.91753	12.9167	1.25	21.0309	18.2474
7.83505	4.2268	13.0208	1.14583	21.134	18.2474
7.62887	4.2268	12.9167	1.14583	21.3402	18.1443
7.73196	4.43299	13.0208	1.04167	21.4433	18.2474
7.83505	4.53608	13.125	1.04167	21.4433	18.1443
7.93814	4.43299	13.0208	1.14583	21.5464	18.0412
8.04124	4.63917	12.9167	1.14583	21.6495	18.2474
8.14433	4.53608	13.0208	0.9375	21.6495	18.0412
8.04124	4.63917	12.9167	0.72917	21.5464	18.0412
8.04124	4.63917	12.8125	0.41667	21.5464	18.0412
8.04124	4.84536	12.9167	0.41667	21.4433	17.9381
8.04124	4.84536	12.8125	0.41667	21.4433	17.835
8.04124	4.84536	12.7083	0.625	21.4433	17.835
8.04124	4.53608	12.6042	0.72917	21.3402	18.0412
8.14433	4.74227	12.6042	0.83333	21.4433	18.0412
8.35051	4.63917	12.8125	0.72917	21.4433	17.9381
8.35051	4.63917	12.8125	0.52083	21.4433	18.1443
8.35051	4.74227	12.9167	0.41667	21.3402	18.1443
8.24742	4.84536	12.7083	0.52083	21.2371	18.2474
8.14433	4.84536	12.8125	0.72917	21.3402	18.2474
8.45361	4.84536	12.8125	0.625	21.134	18.1443
8.35051	4.94845	12.9167	0.52083	21.134	18.1443
8.35051	5.05155	12.9167	0.83333	21.2371	18.0412
8.35051	5.15464	12.7083	0.83333	21.3402	18.0412
8.35051	5.25773	12.8125	0.83333	21.3402	18.0412
8.35051	5.36083	12.8125	0.625	21.3402	18.0412
8.35051	5.25773	12.9167	0.41667	21.2371	18.1443
8.35051	4.94845	12.9167	0.41667	21.134	17.9381
8.24742	5.05155	12.9167	0.41667	21.2371	18.0412
8.04124	5.15464	13.0208	0.10417	21.3402	18.2474
8.14433	5.05155	13.0208	0.20833	21.4433	18.2474
8.04124	5.05155	13.125	0	21.4433	18.3505
8.04124	5.15464	13.3333	-0.10417	21.8557	18.4536
7.93814	5.15464	13.4375	-0.20833	21.8557	18.5567
7.83505	5.25773	13.3333	-0.20833	21.7526	18.6598
7.83505	5.25773	13.5417	-0.20833	21.8557	18.5567
7.73196	5.25773	13.5417	-0.3125	22.0619	18.6598
7.83505	5.25773	13.8542	-0.52083	21.9588	18.5567
7.93814	5.36083	13.8542	-0.625	21.7526	18.4536
7.93814	5.46392	13.6458	-0.52083	21.9588	18.5567
8.14433	5.46392	13.5417	-0.625	22.0619	18.7629
8.24742	5.46392	13.75	-0.52083	22.165	18.7629
8.24742	5.46392	13.4375	-0.625	22.3711	18.7629
8.24742	5.56701	13.5417	-0.52083	22.3711	18.6598
8.35051	5.6701	13.5417	-0.3125	22.165	18.4536
8.35051	5.6701	13.4375	-0.3125	22.268	18.5567
8.35051	5.6701	13.5417	-0.10417	22.268	18.6598
8.35051	5.6701	13.6458	-0.10417	22.268	18.4536
8.5567	5.56701	13.4375	-0.10417	22.0619	18.5567
8.5567	5.46392	13.4375	-0.10417	22.165	18.5567
8.86598	5.36083	13.3333	0	22.0619	18.5567
8.96907	5.25773	13.4375	0.10417	22.0619	18.5567
8.86598	5.25773	13.5417	0.3125	21.9588	18.7629
9.07217	5.25773	13.4375	0.20833	21.9588	18.7629
9.07217	5.05155	13.4375	0.20833	21.8557	18.6598
9.07217	4.84536	13.3333	0.20833	22.165	18.7629
9.17526	4.84536	13.3333	0.10417	22.0619	18.866
9.17526	4.84536	13.4375	0.3125	22.268	18.866
8.96907	5.15464	13.6458	0.20833	22.165	18.9691
9.07217	4.94845	13.4375	0	22.268	19.0722
8.96907	4.84536	13.75	-0.20833	22.4742	19.2783
9.07217	4.94845	13.75	-0.20833	22.268	19.1753
9.17526	4.94845	13.9583	-0.20833	22.4742	19.0722
9.17526	5.05155	13.8542	-0.10417	22.268	19.1753
9.17526	5.15464	13.6458	-0.52083	22.268	18.866
9.27835	5.15464	13.6458	-0.72917	22.268	18.866
9.38144	5.25773	13.5417	-0.625	22.268	18.7629
9.27835	5.25773	13.9583	-0.52083	22.3711	18.6598
9.27835	5.36083	13.6458	-0.72917	22.165	18.6598
9.38144	5.36083	13.6458	-0.625	22.268	18.6598
9.38144	5.36083	13.6458	-0.72917	22.4742	18.6598
9.48454	5.25773	13.4375	-0.625	22.165	18.6598
9.48454	5.15464	13.3333	-0.52083	22.5773	18.5567
9.38144	5.05155	13.4375	-0.52083	22.3711	18.6598
9.27835	5.05155	13.4375	-0.52083	22.268	18.7629
9.27835	4.94845	13.3333	-0.52083	22.3711	18.7629
9.38144	4.94845	13.4375	-0.52083	22.3711	18.9691
9.07217	5.05155	13.4375	-0.52083	22.5773	18.9691
9.17526	5.05155	13.5417	-0.83333	22.5773	18.7629
9.07217	5.36083	13.6458	-0.9375	22.6804	18.5567
9.07217	5.36083	13.5417	-0.72917	22.3711	18.6598
8.96907	5.46392	13.3333	-0.625	22.6804	18.6598
8.96907	5.56701	13.3333	-0.9375	22.5773	18.4536
8.76289	5.46392	13.3333	-1.04167	22.5773	18.5567
8.65979	5.6701	13.4375	-0.9375	22.7835	18.6598
8.45361	5.6701	13.5417	-0.9375	22.8866	18.3505
8.45361	5.7732	13.6458	-1.04167	22.9897	18.2474
8.5567	5.56701	13.6458	-0.9375	22.5773	18.1443
8.5567	5.6701	13.6458	-0.9375	22.5773	18.2474
8.45361	5.56701	13.6458	-0.9375	22.7835	17.835
8.45361	5.7732	13.8542	-1.04167	22.6804	17.732
8.45361	5.6701	13.9583	-1.04167	22.8866	17.835
8.45361	5.7732	13.9583	-1.14583	22.8866	18.0412
8.5567	5.6701	14.0625	-1.04167	22.9897	18.1443
8.24742	5.56701	14.1667	-1.04167	23.0928	18.1443
8.24742	5.46392	14.1667	-1.25	22.9897	17.835
8.14433	5.36083	14.0625	-1.04167	23.4021	17.9381
8.35051	5.25773	14.2708	-1.25	23.9175	17.835
8.35051	5.46392	14.2708	-1.04167	23.8144	18.0412
8.35051	5.36083	14.0625	-1.04167	23.6083	18.2474
8.35051	5.56701	14.0625	-0.9375	23.9175	18.1443
8.5567	5.6701	13.75	-1.04167	23.8144	18.1443
8.5567	5.56701	13.5417	-1.04167	23.299	17.9381
8.5567	5.36083	13.5417	-1.14583	23.7113	17.9381
8.45361	5.25773	13.5417	-1.35417	23.7113	18.1443
8.35051	5.36083	13.5417	-1.14583	23.8144	17.9381
8.5567	5.25773	13.6458	-1.04167	23.5052	18.1443
8.35051	5.15464	13.75	-0.83333	23.8144	18.2474
8.24742	5.15464	14.0625	-0.72917	23.8144	18.2474
8.35051	5.15464	13.8542	-1.04167	24.0206	18.3505
8.45361	5.15464	13.9583	-0.83333	24.1237	18.5567
8.45361	5.05155	14.0625	-0.72917	24.0206	18.6598
8.5567	5.15464	13.8542	-0.72917	23.8144	18.5567
8.65979	5.15464	14.0625	-0.72917	23.7113	18.7629
8.5567	5.15464	13.9583	-0.52083	23.8144	18.9691
8.45361	4.94845	14.0625	-0.52083	23.9175	18.9691
8.45361	4.74227	13.8542	-0.20833	24.0206	19.0722
8.5567	4.53608	13.8542	-0.41667	24.0206	19.0722
8.5567	4.63917	13.75	-0.52083	24.1237	19.1753
8.65979	4.63917	13.6458	-0.20833	24.1237	19.2783
8.5567	4.94845	13.5417	-0.10417	24.0206	19.3814
8.65979	4.94845	14.0625	-0.3125	24.3299	19.4845
8.45361	4.74227	13.6458	-0.625	24.3299	19.3814
8.45361	4.63917	13.3333	-0.625	24.3299	19.2783
8.45361	4.63917	13.5417	-0.625	24.433	19.1753
8.45361	4.63917	13.5417	-0.9375	24.433	19.2783
8.45361	4.74227	13.4375	-0.83333	24.433	19.1753
8.5567	4.84536	13.4375	-0.9375	24.433	19.1753
8.45361	4.94845	13.2292	-1.04167	24.6392	19.2783
8.35051	4.94845	13.2292	-1.14583	24.6392	19.1753
8.24742	5.05155	13.125	-1.35417	24.6392	19.1753
8.35051	4.94845	13.0208	-1.25	24.5361	19.3814
8.14433	5.05155	12.9167	-1.25	24.6392	19.3814
8.35051	5.05155	12.9167	-1.25	24.7423	19.2783
8.24742	5.15464	12.8125	-1.14583	24.7423	19.3814
8.24742	5.36083	12.6042	-1.35417	24.8454	19.2783
8.45361	5.56701	12.6042	-1.35417	24.7423	19.2783
8.5567	5.15464	12.6042	-1.35417	24.6392	19.3814
8.35051	5.15464	12.7083	-1.25	24.5361	19.3814
8.5567	5.15464	12.9167	-1.35417	24.433	19.4845
8.86598	5.25773	12.9167	-1.35417	24.3299	19.6907
8.76289	4.84536	12.9167	-1.35417	24.433	19.6907
8.76289	4.84536	12.9167	-1.5625	24.3299	19.6907
8.86598	4.94845	13.3333	-1.35417	24.433	19.6907
8.96907	5.15464	13.0208	-1.5625	24.433	19.5876
8.96907	5.05155	12.9167	-1.66667	24.5361	19.5876
9.07217	4.94845	13.4375	-1.5625	24.5361	19.8969
9.07217	4.84536	13.125	-1.66667	24.5361	20
8.96907	4.94845	12.8125	-1.5625	24.6392	20
9.17526	5.05155	12.9167	-1.66667	24.7423	20.1031
8.96907	5.15464	12.9167	-1.5625	24.6392	20.2062
8.96907	5.15464	12.9167	-1.5625	24.7423	20.3093
9.17526	5.25773	12.9167	-1.5625	24.8454	20.4124
9.17526	5.25773	13.0208	-1.66667	24.7423	20.4124
9.17526	5.46392	12.9167	-1.45833	24.6392	20.3093
9.17526	5.6701	13.125	-1.35417	24.5361	20.2062
9.17526	5.6701	13.0208	-1.45833	24.6392	19.8969
8.96907	5.56701	12.9167	-1.5625	24.6392	20.1031
8.96907	5.56701	13.0208	-1.5625	24.6392	20.2062
8.96907	5.6701	12.9167	-1.45833	24.7423	20.3093
8.86598	5.6701	12.7083	-1.66667	24.6392	20.3093
8.86598	5.6701	12.6042	-1.5625	24.6392	20.2062
8.65979	5.56701	12.7083	-1.45833	24.8454	20.3093
8.76289	5.6701	12.6042	-1.45833	24.8454	20.3093
8.86598	5.6701	12.5	-1.77083	24.6392	20.4124
8.76289	5.56701	12.1875	-1.35417	24.7423	20.2062
8.86598	5.7732	11.9792	-1.45833	24.8454	20.4124
8.86598	5.6701	12.1875	-1.45833	24.7423	20.4124
8.76289	5.6701	12.0833	-1.5625	24.7423	20.3093
8.86598	5.7732	12.0833	-1.66667	24.9485	20.4124
8.65979	5.7732	12.0833	-1.875	24.8454	20.4124
8.86598	5.7732	12.0833	-1.875	24.9485	20.4124
9.07217	5.6701	11.9792	-1.66667	24.9485	20.5155
8.96907	5.7732	12.0833	-1.97917	25.1546	20.7217
8.86598	5.7732	12.2917	-1.875	25.2577	20.6186
8.96907	5.7732	11.9792	-1.77083	25.1546	20.7217
8.96907	5.87629	12.0833	-2.08333	24.8454	20.7217
8.96907	5.7732	12.0833	-1.97917	24.8454	20.7217
8.96907	5.7732	12.0833	-1.875	24.9485	20.8247
9.17526	5.97938	12.0833	-1.77083	24.9485	20.6186
8.96907	5.87629	11.7708	-1.66667	24.9485	20.7217
8.96907	5.97938	11.6667	-1.5625	24.8454	20.8247
9.17526	5.87629	11.7708	-1.45833	24.8454	20.9278
9.27835	6.18557	11.5625	-1.66667	24.8454	21.0309
9.07217	6.28866	11.5625	-1.5625	24.8454	21.0309
9.07217	6.28866	11.5625	-1.77083	24.7423	20.9278
8.86598	6.39175	11.3542	-1.97917	24.8454	20.9278
8.76289	6.49484	11.25	-1.97917	24.5361	21.0309
8.96907	6.39175	11.1458	-2.08333	24.5361	21.0309
8.96907	6.28866	11.0417	-2.1875	24.6392	21.0309
8.86598	6.39175	11.25	-2.08333	24.7423	21.0309
8.96907	6.28866	11.25	-1.97917	24.7423	20.9278
9.07217	6.28866	11.3542	-2.39583	24.8454	21.0309
9.07217	6.49484	11.4583	-2.39583	24.8454	20.9278
9.07217	6.59794	11.4583	-2.39583	24.6392	20.9278
8.96907	6.80412	11.7708	-2.60417	24.6392	21.134
8.96907	6.80412	11.4583	-2.70833	24.7423	21.134
9.07217	6.80412	11.6667	-2.70833	24.7423	21.134
8.96907	6.70103	11.5625	-2.70833	24.7423	21.134
8.96907	6.70103	11.5625	-2.60417	24.6392	21.134
8.65979	6.80412	11.3542	-2.8125	24.5361	21.134
8.65979	6.80412	11.3542	-2.91667	24.6392	21.2371
8.65979	6.70103	11.5625	-2.8125	24.9485	21.2371
8.45361	7.01031	11.7708	-2.8125	24.7423	21.134
8.35051	7.1134	11.5625	-2.8125	24.6392	21.2371
8.35051	7.1134	11.6667	-2.8125	24.6392	21.2371
8.24742	7.01031	11.7708	-2.70833	24.6392	21.134
8.35051	7.1134	11.875	-2.70833	24.6392	21.2371
8.24742	7.1134	11.9792	-2.8125	24.5361	21.2371
8.24742	7.1134	12.0833	-2.91667	24.6392	21.134
8.24742	7.2165	12.2917	-3.02083	24.6392	21.0309
8.14433	7.1134	12.3958	-2.91667	24.6392	21.0309
8.14433	7.01031	12.2917	-3.02083	24.6392	21.2371
8.14433	7.2165	12.1875	-2.91667	24.7423	21.3402
8.35051	7.2165	12.1875	-3.22917	24.7423	21.134
8.14433	7.2165	12.0833	-3.33333	24.7423	21.0309
8.04124	7.31959	12.0833	-3.125	24.9485	21.0309
7.93814	7.31959	12.3958	-2.8125	24.7423	21.134
8.04124	7.31959	12.5	-3.02083	24.6392	21.134
8.14433	7.2165	12.6042	-3.125	24.5361	21.3402
8.14433	7.31959	12.2917	-3.33333	24.5361	21.134
8.04124	7.42268	12.3958	-3.33333	24.5361	21.5464
8.14433	7.31959	12.0833	-3.22917	24.5361	21.5464
8.24742	7.31959	12.1875	-3.33333	24.433	21.4433
8.35051	7.1134	12.5	-3.4375	24.2268	21.5464
8.45361	7.31959	12.5	-3.125	24.2268	21.5464
8.35051	7.31959	12.2917	-3.125	24.3299	21.6495
8.14433	7.42268	12.5	-3.125	24.3299	21.7526
8.35051	7.31959	12.6042	-3.22917	24.3299	21.8557
8.45361	7.31959	12.6042	-3.54167	24.433	21.9588
8.45361	7.31959	12.5	-3.64583	24.7423	22.165
8.35051	7.1134	12.7083	-3.54167	24.7423	22.165
8.35051	7.1134	12.7083	-3.64583	24.5361	22.165
8.45361	7.31959	12.7083	-3.64583	24.6392	22.165
8.65979	7.31959	12.6042	-3.64583	24.7423	22.3711
8.65979	7.31959	12.5	-3.75	24.8454	22.3711
8.65979	7.31959	12.5	-3.85417	24.8454	22.268
8.96907	7.62887	12.3958	-3.75	25.0515	22.4742
8.76289	7.73196	12.5	-3.75	25.0515	22.3711
8.76289	7.62887	12.2917	-3.75	25.1546	22.3711
8.76289	7.83505	12.2917	-3.54167	25.0515	22.3711
8.86598	7.52577	12.1875	-3.54167	24.8454	22.4742
8.65979	7.62887	11.9792	-3.54167	24.9485	22.268
8.86598	7.73196	11.9792	-3.64583	25.1546	22.3711
8.86598	7.83505	11.875	-3.54167	25.3608	22.3711
8.86598	7.83505	11.9792	-3.75	25.3608	22.5773
8.96907	7.83505	12.0833	-3.54167	25.2577	22.6804
8.96907	7.73196	12.1875	-3.4375	25.3608	22.5773
8.96907	7.83505	12.2917	-3.33333	25.4639	22.6804
8.65979	8.04124	12.1875	-3.4375	25.3608	22.4742
8.65979	7.93814	12.0833	-3.64583	25.4639	22.5773
8.5567	7.73196	12.0833	-3.54167	25.3608	22.5773
8.45361	7.62887	11.9792	-3.54167	25.3608	22.5773
8.5567	7.52577	11.9792	-3.75	25.2577	22.5773
8.45361	7.52577	11.7708	-3.4375	25.2577	22.5773
8.5567	7.42268	11.6667	-3.33333	25.2577	22.6804
8.65979	7.31959	11.6667	-3.64583	25.0515	22.5773
8.5567	7.2165	11.6667	-3.54167	24.7423	22.7835
8.86598	7.01031	11.5625	-3.64583	24.8454	22.7835
8.76289	6.90722	11.3542	-3.54167	24.7423	22.8866
8.5567	7.01031	11.25	-3.54167	24.8454	22.8866
8.76289	7.01031	11.1458	-3.54167	24.8454	23.0928
8.76289	7.01031	11.3542	-3.64583	24.7423	22.9897
8.76289	6.90722	11.5625	-3.85417	24.8454	23.1959
8.76289	7.01031	11.6667	-3.95833	24.8454	23.1959
8.86598	7.1134	11.7708	-4.16667	24.9485	23.1959
8.76289	7.1134	11.6667	-4.375	25.0515	23.1959
8.86598	7.01031	11.4583	-4.375	24.8454	23.299
8.96907	7.1134	11.5625	-4.16667	25.0515	23.299
8.86598	7.01031	11.7708	-4.375	25.0515	23.1959
8.76289	7.2165	12.0833	-4.375	24.9485	23.1959
8.76289	7.2165	11.875	-4.6875	25.0515	23.0928
8.76289	7.1134	11.9792	-4.58333	24.9485	23.299
8.65979	7.01031	11.9792	-4.47917	24.7423	23.1959
8.65979	7.01031	11.875	-4.16667	24.7423	23.1959
8.65979	6.90722	11.7708	-4.16667	24.8454	23.1959
8.65979	6.80412	11.875	-4.16667	24.9485	23.1959
8.76289	6.59794	11.7708	-4.16667	24.8454	23.0928
8.65979	6.49484	11.6667	-4.0625	24.9485	23.0928
8.65979	6.80412	11.5625	-4.0625	24.8454	23.299
8.86598	6.80412	11.6667	-3.95833	24.7423	23.299
8.96907	6.80412	11.4583	-3.85417	24.7423	23.299
8.96907	6.70103	11.25	-3.64583	24.8454	23.1959
9.07217	6.70103	11.25	-3.64583	24.8454	23.1959
9.17526	6.80412	11.25	-3.54167	24.7423	23.299
9.07217	6.49484	11.4583	-3.4375	24.8454	23.1959
8.86598	6.49484	11.4583	-3.54167	25.0515	23.4021
9.07217	6.28866	11.4583	-3.54167	25.0515	23.5052
9.07217	6.08247	11.4583	-3.54167	25.0515	23.4021
8.96907	6.28866	11.4583	-3.85417	25.0515	23.299
8.86598	6.39175	11.6667	-3.85417	25.0515	23.4021
8.86598	6.39175	11.6667	-3.95833	25.0515	23.4021
8.86598	6.28866	11.6667	-3.95833	25.0515	23.299
8.86598	6.18557	11.9792	-3.95833	25.2577	23.5052
8.96907	6.18557	11.875	-4.16667	25.1546	23.5052
8.96907	6.08247	11.7708	-3.95833	25.1546	23.6083
9.07217	6.18557	11.7708	-3.64583	25.2577	23.6083
8.96907	6.08247	11.875	-3.85417	25.0515	23.7113
8.86598	6.39175	11.875	-3.85417	25.3608	23.7113
8.86598	6.49484	11.875	-3.95833	25.3608	23.7113
8.86598	6.59794	11.7708	-4.0625	25.567	23.8144
8.96907	6.70103	11.875	-4.16667	25.7732	23.7113
8.96907	6.59794	11.5625	-4.0625	25.7732	23.7113
8.96907	6.49484	11.5625	-4.0625	25.9794	23.6083
9.07217	6.49484	11.4583	-3.75	26.2887	23.6083
8.96907	6.80412	11.5625	-3.95833	26.3917	23.7113
8.96907	6.70103	11.7708	-3.95833	26.4948	23.5052
8.65979	6.70103	11.875	-3.85417	26.4948	23.6083
8.5567	6.80412	11.5625	-4.16667	26.4948	23.6083
8.5567	6.70103	11.5625	-4.0625	26.4948	23.7113
8.45361	6.59794	11.5625	-4.0625	26.5979	23.8144
8.45361	6.59794	11.5625	-3.95833	26.701	24.0206
8.65979	6.70103	11.3542	-4.0625	26.4948	24.1237
8.5567	6.80412	11.25	-3.95833	26.5979	23.9175
8.45361	6.59794	11.0417	-4.16667	26.4948	24.0206
8.35051	6.08247	10.9375	-4.27083	26.4948	24.1237
8.45361	6.28866	11.0417	-4.375	26.5979	24.0206
8.65979	6.39175	10.8333	-4.6875	26.5979	24.0206
8.76289	6.39175	10.9375	-4.6875	26.4948	24.0206
8.76289	6.28866	10.9375	-4.79167	26.4948	23.8144
8.86598	6.28866	11.0417	-4.89583	26.4948	23.8144
8.96907	6.28866	11.0417	-4.89583	26.4948	23.8144
9.07217	6.28866	11.1458	-5	26.4948	23.6083
8.86598	6.49484	11.25	-5.20833	26.4948	23.8144
8.96907	6.59794	11.0417	-5.20833	26.4948	23.8144
8.96907	6.70103	11.0417	-5.41667	26.5979	23.7113
8.96907	6.59794	11.0417	-5.52083	26.5979	23.7113
8.76289	6.80412	11.0417	-5.52083	26.701	23.8144
8.86598	6.80412	11.25	-5.625	26.9072	23.6083
8.76289	6.80412	10.8333	-5.52083	26.9072	23.7113
8.76289	6.90722	10.8333	-5.72917	27.1134	23.9175
8.76289	6.90722	10.8333	-5.72917	27.0103	23.8144
8.65979	6.80412	10.9375	-5.72917	26.9072	23.9175
8.65979	6.80412	10.8333	-5.9375	27.2165	24.1237
8.65979	6.80412	10.9375	-5.9375	27.2165	23.9175
8.86598	6.90722	10.7292	-6.14583	27.2165	24.0206
8.86598	7.01031	10.9375	-6.25	27.2165	23.9175
8.96907	7.1134	11.0417	-6.35417	27.2165	24.0206
8.96907	7.01031	10.9375	-6.25	27.2165	24.1237
8.76289	7.1134	11.25	-6.25	27.2165	24.3299
8.65979	7.01031	10.9375	-6.04167	27.4227	24.2268
8.65979	7.01031	11.0417	-6.25	27.2165	24.1237
8.96907	6.90722	10.9375	-6.14583	27.2165	24.0206
9.07217	6.90722	10.8333	-6.04167	26.9072	24.2268
8.96907	7.01031	10.8333	-6.14583	26.9072	24.1237
9.07217	7.31959	11.1458	-6.14583	26.5979	24.433
9.27835	7.31959	11.0417	-6.14583	26.5979	24.7423
9.17526	7.42268	10.9375	-6.25	26.5979	24.6392
8.96907	7.42268	11.3542	-6.5625	26.4948	24.7423
9.07217	7.31959	11.4583	-6.5625	26.5979	24.6392
8.86598	7.31959	11.4583	-6.45833	26.701	24.6392
8.76289	7.31959	11.5625	-6.66667	26.5979	24.6392
8.76289	7.42268	11.6667	-6.45833	26.8041	24.7423
8.76289	7.42268	11.3542	-6.45833	26.701	24.6392
8.96907	7.42268	11.1458	-6.14583	26.8041	24.7423
8.86598	7.42268	11.1458	-6.04167	26.8041	24.7423
8.86598	7.52577	11.25	-6.04167	26.9072	24.6392
8.86598	7.42268	11.1458	-5.9375	27.1134	24.6392
9.07217	7.42268	11.25	-5.9375	27.0103	24.7423
9.07217	7.42268	11.5625	-6.04167	27.2165	24.7423
9.27835	7.42268	11.3542	-6.04167	27.4227	24.6392
9.27835	7.52577	11.25	-5.72917	27.1134	24.7423
9.48454	7.31959	11.3542	-5.72917	27.3196	24.8454
9.69072	7.31959	11.25	-5.83333	27.4227	24.8454
9.58763	7.1134	11.4583	-5.83333	27.4227	24.8454
9.79381	7.01031	11.1458	-5.52083	27.4227	24.8454
10	7.1134	11.3542	-5.41667	27.5258	25.0515
9.89691	7.2165	11.25	-5.3125	27.3196	24.9485
10	7.1134	11.25	-5.3125	27.3196	24.8454
10.1031	7.1134	11.3542	-5.3125	27.3196	24.9485
10	7.2165	11.4583	-5.3125	27.4227	24.9485
10	7.31959	11.3542	-5.41667	27.4227	24.8454
10	7.1134	11.1458	-5.52083	27.4227	25.0515
10.1031	7.42268	11.4583	-5.41667	27.4227	25.0515
9.89691	7.52577	11.4583	-5.72917	27.3196	25.1546
9.69072	7.2165	11.5625	-5.9375	27.2165	25.0515
9.69072	7.2165	11.6667	-5.72917	27.2165	25.1546
9.89691	7.01031	11.5625	-5.625	27.2165	25.3608
9.89691	7.1134	11.875	-5.83333	27.2165	25.567
9.79381	7.01031	11.875	-6.04167	27.2165	25.7732
9.69072	6.80412	11.7708	-6.25	27.2165	25.7732
9.58763	6.90722	11.6667	-6.45833	27.1134	25.8763
9.48454	7.01031	11.9792	-6.45833	27.0103	25.7732
9.48454	7.1134	11.9792	-6.35417	26.9072	25.6701
9.48454	7.2165	11.6667	-6.66667	27.0103	25.7732
9.58763	7.01031	11.875	-6.66667	27.3196	25.8763
9.69072	7.01031	11.9792	-6.66667	27.2165	25.8763
9.48454	6.80412	12.0833	-6.5625	27.3196	25.9794
9.38144	6.70103	11.875	-6.5625	27.3196	25.7732
9.48454	6.49484	11.9792	-6.66667	27.3196	25.567
9.48454	6.59794	11.875	-6.5625	27.4227	25.567
9.58763	6.28866	11.875	-6.66667	27.5258	25.4639
9.79381	6.28866	11.9792	-6.5625	27.5258	25.3608
9.79381	6.28866	11.9792	-6.66667	27.5258	25.567
9.69072	6.18557	11.7708	-6.66667	27.5258	25.567
9.89691	6.18557	11.5625	-6.77083	27.5258	25.4639
9.79381	6.39175	11.3542	-6.77083	27.5258	25.4639
9.79381	6.28866	11.5625	-6.66667	27.5258	25.567
9.69072	6.28866	11.25	-6.66667	27.6289	25.6701
9.79381	6.28866	11.1458	-6.66667	27.5258	25.7732
9.58763	6.08247	11.1458	-6.5625	27.5258	25.6701
9.69072	6.08247	11.1458	-6.5625	27.732	25.8763
9.69072	5.87629	11.1458	-6.5625	27.835	25.7732
9.58763	5.7732	11.25	-6.5625	27.9381	25.7732
9.58763	5.6701	11.1458	-6.5625	28.0412	25.7732
9.69072	5.6701	11.3542	-6.66667	28.0412	25.6701
9.48454	5.56701	11.25	-6.66667	27.9381	25.6701
9.48454	5.56701	11.0417	-6.5625	28.0412	25.567
9.48454	5.6701	11.25	-6.35417	28.1443	25.567
9.48454	5.7732	11.4583	-6.45833	28.0412	25.567
9.48454	5.6701	11.0417	-6.5625	28.0412	25.567
9.58763	5.87629	11.0417	-6.66667	28.1443	25.567
9.58763	5.6701	10.9375	-6.77083	28.1443	25.7732
9.58763	5.7732	11.0417	-6.66667	28.2474	25.7732
9.38144	5.7732	11.1458	-6.875	28.2474	25.7732
9.27835	5.87629	11.1458	-7.08333	28.3505	25.9794
9.27835	5.7732	11.25	-7.39583	28.2474	25.7732
9.27835	5.7732	11.25	-7.5	28.3505	25.7732
9.27835	5.7732	11.25	-7.60417	28.2474	25.7732
9.27835	5.7732	11.25	-7.8125	28.4536	25.7732
9.17526	5.87629	11.25	-7.29167	28.3505	25.8763
9.27835	5.6701	11.0417	-7.1875	28.5567	25.9794
9.17526	5.6701	11.0417	-7.29167	28.6598	25.9794
9.27835	5.7732	11.25	-7.29167	28.6598	26.0825
9.07217	5.7732	11.25	-7.5	28.6598	26.1856
8.86598	5.7732	11.5625	-7.29167	28.7629	26.2887
8.76289	5.97938	11.4583	-7.60417	28.7629	26.3917
8.86598	5.97938	11.4583	-7.39583	28.9691	26.3917
8.86598	6.08247	11.3542	-7.39583	28.9691	26.2887
9.07217	6.18557	11.4583	-7.5	29.0722	26.2887
8.96907	6.08247	11.4583	-7.5	28.9691	26.2887
8.96907	5.97938	11.5625	-7.29167	28.9691	26.5979
9.07217	6.08247	11.6667	-7.29167	28.9691	26.3917
9.17526	6.08247	11.875	-7.1875	29.1753	26.4948
9.17526	6.28866	11.875	-6.97917	29.5876	26.4948
9.17526	6.39175	11.875	-6.97917	29.6907	26.3917
9.27835	6.28866	11.7708	-7.08333	29.6907	26.2887
9.17526	6.39175	11.6667	-6.97917	29.5876	26.2887
9.07217	6.39175	11.7708	-6.77083	29.6907	26.3917
9.27835	6.39175	11.875	-6.66667	29.4845	26.4948
9.17526	6.49484	11.7708	-6.77083	29.3814	26.4948
8.86598	6.70103	11.875	-6.97917	29.5876	26.3917
8.76289	6.70103	11.6667	-6.875	29.5876	26.4948
8.86598	6.80412	11.9792	-6.77083	29.5876	26.3917
8.96907	6.90722	11.9792	-6.875	29.3814	26.4948
8.86598	7.01031	12.0833	-6.77083	29.3814	26.3917
8.86598	7.2165	12.1875	-6.77083	29.3814	26.2887
8.76289	7.31959	12.0833	-6.66667	29.2783	26.5979
8.86598	7.31959	12.0833	-6.875	29.4845	26.5979
8.76289	7.42268	12.0833	-6.77083	29.4845	26.701
8.5567	7.42268	12.0833	-6.77083	29.4845	27.0103
8.5567	7.42268	11.875	-6.5625	29.6907	26.8041
8.5567	7.52577	12.0833	-6.5625	29.7938	26.9072
8.65979	7.42268	11.9792	-6.45833	30	26.701
8.76289	7.62887	11.875	-6.35417	29.8969	26.8041
8.65979	7.83505	11.9792	-6.45833	29.7938	26.701
8.86598	7.62887	11.875	-6.5625	29.7938	26.8041
8.86598	7.73196	11.9792	-6.45833	29.8969	26.9072
8.86598	7.93814	11.875	-6.5625	29.7938	27.0103
8.76289	7.83505	11.9792	-6.875	29.7938	27.1134
8.76289	7.93814	12.2917	-6.5625	29.5876	27.1134
8.96907	7.93814	12.5	-6.25	29.6907	27.1134
8.96907	8.04124	12.1875	-6.25	29.6907	27.0103
8.96907	8.14433	11.9792	-6.25	29.7938	27.1134
8.86598	8.04124	12.1875	-6.14583	29.8969	26.9072
8.76289	8.24742	11.875	-6.14583	29.7938	27.2165
8.65979	8.14433	11.875	-6.14583	29.8969	27.2165
8.65979	8.14433	12.0833	-6.14583	30.1031	27.2165
8.65979	8.45361	12.0833	-6.35417	30.1031	27.2165
8.76289	8.35051	12.5	-5.72917	30.1031	27.3196
8.65979	8.35051	12.3958	-5.72917	30.2062	27.4227
8.5567	8.24742	12.3958	-5.625	30.5155	27.4227
8.45361	8.35051	12.5	-5.625	30.5155	27.6289
8.35051	8.24742	12.5	-5.52083	30.7217	27.6289
8.24742	8.14433	12.5	-5.625	30.5155	27.4227
8.35051	8.24742	12.3958	-5.52083	30.6186	27.4227
8.45361	8.04124	12.5	-5.52083	30.6186	27.4227
8.45361	8.04124	12.5	-5.41667	30.7217	27.5258
8.65979	8.14433	12.6042	-5.41667	30.7217	27.6289
8.65979	8.5567	12.3958	-5.41667	30.7217	27.5258
8.76289	8.24742	12.3958	-5.72917	30.7217	27.6289
8.76289	8.45361	12.1875	-5.20833	30.5155	27.4227
8.65979	8.35051	12.2917	-5.10417	30.5155	27.5258
8.65979	8.5567	12.2917	-5	30.7217	27.4227
8.5567	8.5567	11.7708	-5.10417	30.6186	27.4227
8.45361	8.86598	11.9792	-5.20833	30.5155	27.4227
8.35051	8.76289	12.0833	-4.89583	30.5155	27.5258
8.45361	8.76289	12.3958	-4.89583	30.5155	27.6289
8.14433	8.65979	12.0833	-5	30.7217	27.4227
7.93814	8.5567	12.0833	-4.89583	30.8247	27.4227
7.83505	8.65979	12.0833	-4.89583	30.9278	27.3196
7.93814	8.76289	12.0833	-4.79167	30.9278	27.4227
8.04124	9.07217	12.1875	-4.79167	30.8247	27.5258
8.04124	9.07217	11.875	-4.79167	30.5155	27.4227
7.93814	9.07217	12.0833	-4.79167	30.6186	27.5258
7.93814	8.96907	11.875	-4.79167	30.6186	27.4227
7.93814	9.17526	11.7708	-5	30.7217	27.5258
7.83505	9.27835	11.6667	-5	30.6186	27.4227
7.83505	9.07217	11.7708	-4.79167	30.7217	27.4227
7.62887	9.07217	11.875	-5	30.5155	27.5258
7.52577	9.27835	12.1875	-5	30.5155	27.835
7.52577	9.17526	12.1875	-4.89583	30.3093	27.732
7.62887	9.27835	12.0833	-4.6875	30.4124	27.732
7.62887	9.27835	12.0833	-4.47917	30.6186	27.732
7.73196	9.38144	12.0833	-4.58333	30.5155	27.6289
7.73196	9.17526	12.2917	-4.79167	30.4124	27.6289
7.93814	9.27835	12.2917	-5	30.2062	27.6289
7.83505	9.17526	11.9792	-5.20833	30.2062	27.5258
7.83505	9.27835	12.0833	-5.41667	30.1031	27.6289
7.62887	9.07217	12.0833	-5.20833	30.2062	27.732
7.52577	9.17526	12.3958	-5.10417	30.1031	27.732
7.52577	9.07217	12.7083	-5.41667	30.2062	27.6289
7.62887	9.17526	12.6042	-5.10417	30.3093	27.5258
7.52577	9.17526	12.9167	-5.20833	30.4124	27.6289
7.31959	9.07217	13.2292	-5	30.4124	27.6289
7.42268	9.07217	13.2292	-5	30.5155	27.6289
7.42268	8.96907	13.3333	-5.20833	30.4124	27.732
7.31959	9.17526	13.5417	-5.3125	30.4124	27.732
7.42268	9.38144	13.3333	-5.41667	30.3093	27.732
7.2165	9.38144	13.4375	-5.3125	30.2062	27.732
7.2165	9.27835	13.5417	-5.20833	30.1031	27.732
7.1134	9.38144	13.5417	-5.20833	30.2062	27.835
7.2165	9.27835	13.5417	-5.41667	30.3093	27.835
7.2165	9.38144	13.8542	-5.20833	30.2062	27.835
7.52577	9.48454	13.4375	-5.20833	30.3093	27.835
7.42268	9.38144	13.3333	-4.79167	30.2062	27.835
7.42268	9.38144	13.5417	-4.79167	30.3093	27.6289
7.52577	9.58763	13.4375	-4.79167	30.5155	27.732
7.42268	9.69072	13.6458	-4.89583	30.6186	27.6289
7.31959	9.79381	13.5417	-4.6875	30.6186	27.732
7.52577	9.58763	13.5417	-4.6875	30.7217	27.732
7.52577	9.48454	13.75	-4.79167	30.6186	27.835
7.2165	9.48454	13.75	-4.89583	30.6186	27.9381
7.01031	9.48454	14.0625	-5	30.6186	27.9381
7.1134	9.48454	13.8542	-4.89583	30.5155	27.9381
7.31959	9.69072	13.75	-5	30.6186	27.9381
7.31959	9.58763	13.5417	-5.20833	30.7217	27.9381
7.42268	9.48454	13.75	-5	30.8247	27.732
7.42268	9.48454	13.6458	-5.20833	30.7217	27.6289
7.2165	9.48454	13.8542	-5.3125	30.9278	27.732
7.1134	9.48454	13.4375	-5.3125	31.0309	27.835
6.90722	9.58763	13.75	-5.3125	31.0309	27.732
6.90722	9.69072	13.75	-5.20833	31.0309	27.732
7.01031	9.48454	13.75	-5.3125	31.134	27.732
7.31959	9.48454	13.6458	-5.625	31.134	27.6289
7.2165	9.38144	13.4375	-5.20833	31.134	27.6289
7.1134	9.27835	13.75	-5.3125	31.2371	27.732
7.2165	9.27835	13.6458	-5.20833	31.2371	27.732
7.2165	9.17526	13.5417	-5.3125	31.2371	27.732
7.01031	9.17526	13.4375	-5.20833	31.2371	27.835
6.90722	9.17526	13.125	-5.20833	31.3402	28.0412
6.90722	9.27835	13.5417	-5.3125	31.4433	28.1443
7.01031	9.27835	13.4375	-5.41667	31.6495	27.9381
6.70103	9.48454	13.6458	-5.20833	31.7526	27.732
6.80412	9.27835	14.1667	-5.625	31.7526	27.732
7.01031	9.27835	14.1667	-5.52083	31.7526	27.835
7.01031	9.17526	14.1667	-5.41667	31.8557	27.9381
7.1134	9.27835	14.0625	-5.41667	31.8557	28.0412
7.1134	9.38144	14.2708	-5.625	32.0619	28.2474
7.01031	9.48454	13.9583	-5.41667	31.9588	28.2474
7.1134	9.38144	14.0625	-5.3125	31.9588	28.1443
7.31959	9.38144	14.2708	-5.625	31.8557	28.2474
7.42268	9.38144	13.9583	-5.625	31.8557	28.3505
7.31959	9.17526	14.1667	-5.625	31.7526	28.5567
7.31959	9.17526	14.375	-5.83333	31.8557	28.6598
7.2165	9.17526	14.2708	-5.52083	32.0619	28.6598
7.1134	9.38144	13.9583	-5.72917	31.9588	28.5567
7.31959	9.38144	13.8542	-6.04167	32.0619	28.4536
7.31959	9.27835	13.9583	-5.72917	32.0619	28.5567
7.42268	9.27835	14.0625	-5.83333	32.0619	28.4536
7.31959	9.38144	13.9583	-5.83333	32.1649	28.5567
7.31959	9.48454	14.0625	-5.9375	31.9588	28.6598
7.31959	9.48454	14.1667	-6.04167	31.9588	28.6598
7.2165	9.58763	13.9583	-5.9375	31.9588	28.7629
7.42268	9.58763	13.8542	-5.9375	32.1649	28.6598
7.42268	9.58763	13.8542	-5.83333	32.1649	28.6598
7.42268	9.48454	14.0625	-6.04167	32.1649	28.7629
7.31959	9.38144	13.8542	-5.52083	32.268	28.866
7.2165	9.48454	14.0625	-5.625	32.268	28.7629
7.1134	9.38144	14.0625	-5.625	32.3711	28.6598
7.2165	9.38144	13.8542	-5.41667	32.268	28.866
7.1134	9.48454	14.0625	-5.52083	32.268	29.0722
7.01031	9.48454	14.1667	-5.41667	32.1649	29.1753
7.1134	9.48454	14.2708	-5.20833	32.0619	29.3814
6.90722	9.27835	14.2708	-5.41667	32.0619	29.3814
7.01031	9.17526	14.1667	-5.625	32.0619	29.3814
6.80412	9.07217	14.0625	-5.72917	32.0619	29.2783
6.70103	9.07217	14.375	-5.625	31.9588	29.1753
6.70103	9.07217	14.4792	-5.52083	31.8557	29.0722
6.70103	9.07217	14.7917	-5.3125	31.9588	28.9691
6.70103	8.96907	15.1042	-5.20833	31.9588	29.1753
6.70103	8.96907	14.7917	-5.10417	31.8557	28.866
6.59794	8.76289	14.8958	-5.10417	31.8557	28.7629
6.39175	8.76289	14.8958	-5	31.9588	28.866
6.49484	8.76289	14.5833	-5	32.0619	28.866
6.39175	8.76289	14.6875	-4.89583	32.0619	28.6598
6.28866	9.07217	15.1042	-4.89583	31.9588	28.6598
6.18557	9.17526	15.1042	-5.10417	31.8557	28.6598
6.08247	9.17526	15	-5.20833	32.0619	28.5567
6.28866	9.17526	15.1042	-5.20833	32.268	28.7629
6.18557	8.96907	15.3125	-5.10417	32.4742	28.5567
6.08247	9.17526	15.3125	-5.10417	32.4742	28.5567
6.08247	9.07217	15.3125	-4.89583	32.4742	28.7629
6.18557	9.17526	14.8958	-4.79167	32.6804	28.7629
5.97938	9.17526	14.7917	-5	32.6804	28.6598
5.97938	9.07217	15	-5	32.7835	28.6598
5.97938	9.07217	14.7917	-4.89583	32.7835	28.5567
5.87629	9.17526	14.7917	-4.89583	32.8866	28.4536
5.87629	9.07217	14.6875	-5	32.9897	28.3505
5.97938	9.07217	15.1042	-5.10417	32.7835	28.4536
5.97938	8.96907	14.8958	-5.10417	32.8866	28.3505
6.18557	9.07217	14.8958	-4.89583	32.6804	28.3505
6.18557	9.07217	15	-5	32.5773	28.5567
6.18557	9.17526	15.1042	-4.6875	32.6804	28.4536
6.08247	9.17526	14.5833	-4.79167	32.7835	28.6598
5.87629	9.17526	14.4792	-4.89583	32.5773	28.5567
6.18557	9.17526	14.375	-5	32.9897	28.6598
6.18557	9.07217	14.4792	-5.10417	32.9897	28.6598
6.08247	9.07217	14.375	-5.10417	32.9897	28.7629
5.97938	9.07217	14.4792	-4.79167	32.9897	28.7629
6.08247	9.07217	14.5833	-4.79167	32.9897	28.7629
6.08247	8.86598	14.6875	-4.89583	32.8866	28.866
6.08247	8.76289	14.6875	-4.6875	32.6804	28.866
6.18557	8.65979	14.5833	-4.6875	32.8866	28.7629
5.97938	8.65979	14.8958	-4.6875	32.7835	28.7629
6.18557	8.76289	15	-4.375	32.7835	28.866
6.08247	8.65979	15	-4.47917	32.5773	28.6598
6.18557	8.65979	15	-4.16667	32.6804	28.5567
6.18557	8.86598	15.2083	-4.375	32.7835	28.7629
5.97938	8.76289	15.1042	-4.27083	32.6804	28.7629
5.87629	8.5567	15.1042	-4.16667	32.6804	28.7629
5.97938	8.35051	15	-4.16667	32.7835	28.6598
6.08247	8.35051	14.6875	-4.16667	32.6804	28.5567
5.97938	8.45361	14.8958	-4.0625	32.5773	28.5567
5.7732	8.35051	15	-4.58333	32.4742	28.6598
5.87629	8.45361	14.7917	-4.47917	32.5773	28.866
5.87629	8.24742	15	-4.58333	32.6804	28.866
5.97938	8.24742	15.2083	-4.58333	32.4742	28.7629

[truncated: 2 more sheets: Figure 5F, Figure S7]
